# Supplementary material for: Characterising the spatial distribution of opportunities and constraints for land sparing in Brazil
Source: Sci Rep. 2020 Feb 6;10:1946. doi: 10.1038/s41598-020-58770-5 (PMC7005321; doi:10.1038/s41598-020-58770-5)
Supplement: Supplementary file 2 — Supplementary Information2. [file 41598_2020_58770_MOESM2_ESM.xlsx]

## Sheet: Legend
OldName	Variable	Description	Source
	Sheet: i Municipalities
CD_GEOCMU	CD_GEOCMU	Unique code to identify each municipality polygon (to join data with GIS shapefile:BRMUE250GC_SIR.SHP of year 2015)	https://mapas.ibge.gov.br/bases-e-referenciais/bases-cartograficas/malhas-digitais.html
State	State	Name of state	https://mapas.ibge.gov.br/bases-e-referenciais/bases-cartograficas/malhas-digitais.html
UF	UF	State name abbreviation	https://mapas.ibge.gov.br/bases-e-referenciais/bases-cartograficas/malhas-digitais.html
Municipality	Municipality	Name of the municipality	https://mapas.ibge.gov.br/bases-e-referenciais/bases-cartograficas/malhas-digitais.html
Municipality area (ha)	MunicipalityArea_ha	Area of municipality in hectares	own calculations
Domain	Domain	Domain (sometimes termed biome) that each municipality has the major part of its area within	own calculations
ReceiveTechnical	ReceiveTechnical	% of producers who receive (occasionally or regularly) technical assistance (IBGE Agricultural Census of 2006)	https://sidra.ibge.gov.br/Tabela/791
SecureTenure	SecureTenure	% of producers with relatively secure land tenure: ownership, lease or granted as part of agrarian reform (IBGE Agricultural Census of 2006)	https://sidra.ibge.gov.br/tabela/1244
InsecureTenure	InsecureTenure	% of producers who have less secure land tenure: sharecropping or occupying land (IBGE Agricultural Census of 2006)	https://sidra.ibge.gov.br/tabela/1244
NatVeg	NativeVegetation_PCT	% of natural vegetation (different base years, depending on biome; see S3)	Various: see Supplementary datafile S3
NatVegHA	NativeVegetation_ha	Hectares of native vegetation, calculated by: NativeVegetation_PCT * MunicipalityArea_ha / 100	own calculations
PA	ProtectedAreas_PCT	% of municipality covered by Protected Areas	http://mapas.mma.gov.br/i3geo/datadownload.htm
NatVegPA	NativeVegetationInPA	Maximum proportion of native vegetation that is protected in Protected Areas, calculated as: ProtectedAreas_PCT / NativeVegetation_PCT	own calculations
nSmall	nSmall	Number of small rural properties: rural properties of less than 4 fiscal modules. Fiscal modules are land units of 5 to 110 hectares, and vary in size by municipality (see: https://www.embrapa.br/en/codigo-florestal/area-de-reserva-legal-arl/modulo-fiscal)	http://www.imaflora.org/atlasagropecuario/
nMedium	nMedium	Number of medium rural properties: rural properties of 4-15 fiscal modules. Fiscal modules are land units of 5 to 110 hectares, and vary in size by municipality (see: https://www.embrapa.br/en/codigo-florestal/area-de-reserva-legal-arl/modulo-fiscal)	http://www.imaflora.org/atlasagropecuario/
nLarge	nLarge	Number of large rural properties: rural properties of more than 15 fiscal modules. Fiscal modules are land units of 5 to 110 hectares, and vary in size by municipality (see: https://www.embrapa.br/en/codigo-florestal/area-de-reserva-legal-arl/modulo-fiscal)	http://www.imaflora.org/atlasagropecuario/
pSmall	pSmall	Proportion of rural properties which are classified as small	own calculations
LabourAvailability	LabourAvailability	Estimated number of economically active people in rural part of the municipality, per hectare of agricultural land (cropland and pasture)	own calculations
FC_Surplus	ForestCodeSurplus_ha	Hectares of native vegetation in excess of Forest Code (RL & APP) requirements (base year c.2010)	Soares-Filho et al. (2014): http://maps.csr.ufmg.br/
APP_Deficit	APP_Deficit_ha	Hectares of native vegetation required as APP (Áreas de Preservação Permanente; Areas of Permanent Protection) by Forest Code but lacking	Soares-Filho et al. (2014): http://maps.csr.ufmg.br/
RL_Deficit	RL_Deficit_ha	Hectares of native vegetation required as RL (Reserva Legal; Legal Reserve) by Forest Code but lacking	Soares-Filho et al. (2014): http://maps.csr.ufmg.br/
FC_Deficit	ForestCodeDeficit_ha	Hectares of native vegetation required by Forest Code, but lacking, calculated as: APP_Deficit_ha + RL_Deficit_ha	own calculations
Net_FC_Surplus	Net_FC_Surplus_ha	Net hectares of native vegetation in excess of Forest Code requirements, calculated as: FC_Surplus_ha - FC_Deficit_ha	own calculations
IL_HA	IndigenousLand_ha	Hectares of Indigenous Land (in year 2017)	http://www.funai.gov.br/index.php/shape
IL_PCT	IndigenousLand_PCT	% of municipality covered by Indigenous Land (in year 2017)	http://www.funai.gov.br/index.php/shape
Area PA + TI (ha)	PA_IL_ha	Hectares of Protected Areas and Indigenous Lands combined, without double-counting any overlaps	own calculations
Percentage PA + TI	PA_IL_PCT	% of municipality covered by Protected Areas and/or Indigenous Lands, without double-counting any overlaps	own calculations
	CompletedMiddleSchool_PCT	% of residents of age 25 or greater who have completed at least middle school (ensino médio)	https://sidra.ibge.gov.br/tabela/3541#resultado
	Sheet: ii Biodiversity
Amphibians_conservation	Amphibian_cons	Conservation importance, calculated as the proportion of the remaining natural vegetation in each municipality, multiplied by the mean biodiversity importance. Biodiversity importance is calculated as the summed proportion of amphibian species’ ranges occurring on a 1 km resolution grid, and averaged for each municipality	own calculations
Amphibians_restoration	Amphibian_rest	Restoration importance, calculated as the proportion of cleared natural vegetation (excluding urban areas) in each municipality, multiplied by the mean biodiversity importance. Biodiversity importance is calculated as the summed proportion of amphibian species’ ranges occurring on a 1 km resolution grid, and averaged for each municipality	own calculations
Birds_conservation	Bird_cons	Conservation importance, calculated as the proportion of the remaining natural vegetation in each municipality, multiplied by the mean biodiversity importance. Biodiversity importance is calculated as the summed proportion of bird species’ ranges occurring on a 1 km resolution grid, and averaged for each municipality	own calculations
Birds_restoration	Bird_rest	Restoration importance, calculated as the proportion of cleared natural vegetation (excluding urban areas) in each municipality, multiplied by the mean biodiversity importance. Biodiversity importance is calculated as the summed proportion of bird species’ ranges occurring on a 1 km resolution grid, and averaged for each municipality	own calculations
Mammals_conservation	Mammal_cons	Conservation importance, calculated as the proportion of the remaining natural vegetation in each municipality, multiplied by the mean biodiversity importance. Biodiversity importance is calculated as the summed proportion of mammal species’ ranges occurring on a 1 km resolution grid, and averaged for each municipality	own calculations
Mammals_restoration	Mammal_rest	Restoration importance, calculated as the proportion of cleared natural vegetation (excluding urban areas) in each municipality, multiplied by the mean biodiversity importance. Biodiversity importance is calculated as the summed proportion of mammal species’ ranges occurring on a 1 km resolution grid, and averaged for each municipality	own calculations
Importance for vertebrate conservation	Vertebrate_cons	Mean of the conservation importance for amphibians, birds and mammals	own calculations
Importance for vertebrate restoration	Vertebrate_rest	Mean of the restoration importance for amphibians, birds and mammals	own calculations
	Sheet: iii Crops - total
Rice (cultivated area_ha)	Rice_ha	Cultivated area of rice (hectares) in year 2015	https://sidra.ibge.gov.br/pesquisa/pam/tabelas
Sugarcane (cultivated area_ha)	Sugarcane_ha	Cultivated area of sugarcane (hectares) in year 2015	https://sidra.ibge.gov.br/pesquisa/pam/tabelas
Cassava (cultivated area_ha)	Cassava_ha	Cultivated area of cassava (hectares) in year 2015	https://sidra.ibge.gov.br/pesquisa/pam/tabelas
Maize (cultivated area_ha)	Maize_ha	Cultivated area of maize (hectares) in year 2015	https://sidra.ibge.gov.br/pesquisa/pam/tabelas
Soybean (cultivated area_ha)	Soybean_ha	Cultivated area of soybean (hectares) in year 2015	https://sidra.ibge.gov.br/pesquisa/pam/tabelas
Sorghum (cultivated area_ha)	Sorghum_ha	Cultivated area of sorghum (hectares) in year 2015	https://sidra.ibge.gov.br/pesquisa/pam/tabelas
Wheat (cultivated area_ha)	Wheat_ha	Cultivated area of wheat (hectares) in year 2015	https://sidra.ibge.gov.br/pesquisa/pam/tabelas
Total area crops (ha)	SevenCrops_ha	Cultivated area of cassava, maize, rice, sorghum, soybean, sugarcane and wheat (hectares) in year 2015	own calculations
Rice Current production (Tonne)	Rice_t	Production of rice (tonnes) in year 2015	https://sidra.ibge.gov.br/pesquisa/pam/tabelas
Sugarcane Current production (Tonne)	Sugarcane_t	Production of sugarcane (tonnes) in year 2015	https://sidra.ibge.gov.br/pesquisa/pam/tabelas
Cassava Current production (Tonne)	Cassava_t	Production of cassava (tonnes) in year 2015	https://sidra.ibge.gov.br/pesquisa/pam/tabelas
Maize Current production (Tonne)	Maize_t	Production of maize (tonnes) in year 2015	https://sidra.ibge.gov.br/pesquisa/pam/tabelas
Soybean Current production (Tonne)	Soybean_t	Production of soybean (tonnes) in year 2015	https://sidra.ibge.gov.br/pesquisa/pam/tabelas
Sorghum Current production (Tonne)	Sorghum_t	Production of sorghum (tonnes) in year 2015	https://sidra.ibge.gov.br/pesquisa/pam/tabelas
Wheat Current production (Tonne)	Wheat_t	Production of wheat (tonnes) in year 2015	https://sidra.ibge.gov.br/pesquisa/pam/tabelas
Rice (current production GJ)	Rice_GJ	Production of rice in gigajoules (converted from tonnes using conversion factor in Table S2-3 of the supplementary material S2)	own calculations
Sugarcane (current production GJ)	Sugarcane_GJ	Production of sugarcane in gigajoules (converted from tonnes using conversion factor in Table S2-3 of the supplementary material S2)	own calculations
Cassava (current production GJ)	Cassava_GJ	Production of cassava in gigajoules (converted from tonnes using conversion factor in Table S2-3 of the supplementary material S2)	own calculations
Maize (current production GJ)	Maize_GJ	Production of maize in gigajoules (converted from tonnes using conversion factor in Table S2-3 of the supplementary material S2)	own calculations
Soybean (current production GJ)	Soybean_GJ	Production of soybean in gigajoules (converted from tonnes using conversion factor in Table S2-3 of the supplementary material S2)	own calculations
Sorghum (current production GJ)	Sorghum_GJ	Production of sorghum in gigajoules (converted from tonnes using conversion factor in Table S2-3 of the supplementary material S2)	own calculations
Wheat Current production (GJ)	Wheat_GJ	Production of wheat in gigajoules (converted from tonnes using conversion factor in Table S2-3 of the supplementary material S2)	own calculations
Currrent production crop (GJ)	SevenCrops_GJ	Production of cassava, maize, rice, sorghum, soybean, sugarcane and wheat (gigajoules) in year 2015	own calculations
Current production crop (PJ)	SevenCrops_PJ	Production of cassava, maize, rice, sorghum, soybean, sugarcane and wheat (petajoules) in year 2015 (total in gigajoules, divided by 1000000)	own calculations
Pot_add_rice (GJ)	Addpot_rice_GJ	Additional potential production of rice in gigajoules: mean yield gap (Earthstat) multiplied by area (IBGE), converted to food energy (Table S2-3)	own calculations
Pot_add_sugarcane (GJ)	Addpot_sugarcane_GJ	Additional potential production of sugarcane in gigajoules: mean yield gap (Earthstat) multiplied by area (IBGE), converted to food energy (Table S2-3)	own calculations
Pot_add_cassava(GJ)	Addpot_cassava_GJ	Additional potential production of cassava in gigajoules: mean yield gap (Earthstat) multiplied by area (IBGE), converted to food energy (Table S2-3)	own calculations
Pot_add_maize(GJ)	Addpot_maize_GJ	Additional potential production of maize in gigajoules: mean yield gap (Earthstat) multiplied by area (IBGE), converted to food energy (Table S2-3)	own calculations
Pot_add_soybean(GJ)	Addpot_soybean_GJ	Additional potential production of soybean in gigajoules: mean yield gap (Earthstat) multiplied by area (IBGE), converted to food energy (Table S2-3)	own calculations
Pot_add_Sorghum(GJ)	Addpot_sorghum_GJ	Additional potential production of sorghum in gigajoules: mean yield gap (Earthstat) multiplied by area (IBGE), converted to food energy (Table S2-3)	own calculations
Pot_add_Wheat (GJ)	Addpot_wheat_GJ	Additional potential production of wheat in gigajoules: mean yield gap (Earthstat) multiplied by area (IBGE), converted to food energy (Table S2-3)	own calculations
	Addpot_sevencrops_GJ	Additional potential production of cassava, maize, rice, sorghum, soybean, sugarcane and wheat, in gigajoules	own calculations
	Addpot_sevencrops_PJ	Additional potential production of cassava, maize, rice, sorghum, soybean, sugarcane and wheat, in petajoules	own calculations
	Sheet: iv Crops - as food
	Rice_food_GJ	Production of rice that contributes to domestic food supply: Rice_GJ * Proportion consumed as food	own calculations
	Sugarcane_food_GJ	Production of sugarcane that contributes to domestic food supply: Sugarcane_GJ * Proportion consumed as food	own calculations
	Cassava_food_GJ	Production of cassava that contributes to domestic food supply: Cassava_GJ * Proportion consumed as food	own calculations
	Maize_food_GJ	Production of maize that contributes to domestic food supply: Maize_GJ * Proportion consumed as food	own calculations
	Soybean_food_GJ	Production of soybean that contributes to domestic food supply: Soybean_GJ * Proportion consumed as food	own calculations
	Sorghum_food_GJ	Production of sorghum that contributes to domestic food supply: Sorghum_GJ * Proportion consumed as food	own calculations
	Wheat_food_GJ	Production of wheat that contributes to domestic food supply: Wheat_GJ * Proportion consumed as food	own calculations
	SevenCrops_food_GJ	Production of cassava, maize, rice, sorghum, soybean, sugarcane and wheat that contributes to domestic food supply, in gigajoules	own calculations
	SevenCrops_food_PJ	Production of cassava, maize, rice, sorghum, soybean, sugarcane and wheat that contributes to domestic food supply, in petajoules (gigajoules divided by 1000000)	own calculations
Pot_Add_Rice (GJ)	Addpot_food_rice_GJ	Additional potential production of rice that contributes to domestic food supply: Addpot_rice_GJ * Proportion consumed as food	own calculations
Pot_Add_Sugarcane (GJ)	Addpot_food_sugarcane_GJ	Additional potential production of sugarcane that contributes to domestic food supply: Addpot_sugarcane_GJ * Proportion consumed as food	own calculations
Pot_Add_Cassava (GJ)	Addpot_food_cassava_GJ	Additional potential production of cassava that contributes to domestic food supply: Addpot_cassava_GJ * Proportion consumed as food	own calculations
Pot_Add_Maize (GJ)	Addpot_food_maize_GJ	Additional potential production of maize that contributes to domestic food supply: Addpot_maize_GJ * Proportion consumed as food	own calculations
Pot_Add_Soybean (GJ)	Addpot_food_soybean_GJ	Additional potential production of soybean that contributes to domestic food supply: Addpot_soybean_GJ * Proportion consumed as food	own calculations
Pot_Add_Sorghum (GJ)	Addpot_food_sorghum_GJ	Additional potential production of sorghum that contributes to domestic food supply: Addpot_sorghum_GJ * Proportion consumed as food	own calculations
Pot_Add_Wheat (GJ)	Addpot_food_wheat_GJ	Additional potential production of wheat that contributes to domestic food supply: Addpot_wheat_GJ * Proportion consumed as food	own calculations
Additional potential production crop (GJ)	Addpot_food_sevencrops_GJ	Additional potential production of cassava, maize, rice, sorghum, soybean, sugarcane and wheat that contributes to domestic food supply, in gigajoules	own calculations
Additional potential production crop (PJ)	Addpot_food_sevencrops_PJ	Additional potential production of cassava, maize, rice, sorghum, soybean, sugarcane and wheat that contributes to domestic food supply, in petajoules (gigajoules divided by 1000000)	own calculations
AddPot Rice (GJ/ha)	Addpot_food_rice_GJperha	Additional potential production of rice that contributes to domestic food supply, per hectare of rice cultivation	own calculations
AddPot Sugarcane (Gj/ha)	Addpot_food_sugarcane_GJperha	Additional potential production of sugarcane that contributes to domestic food supply, per hectare of sugarcane cultivation	own calculations
AddPot Cassava (GJ/ha)	Addpot_food_cassava_GJperha	Additional potential production of cassava that contributes to domestic food supply, per hectare of cassava cultivation	own calculations
AddPot Maize (GJ/ha)	Addpot_food_maize_GJperha	Additional potential production of maize that contributes to domestic food supply, per hectare of maize cultivation	own calculations
AddPot Soybean (GJ/ha)	Addpot_food_soybean_GJperha	Additional potential production of soybean that contributes to domestic food supply, per hectare of soybean cultivation	own calculations
AddPot Sorghum (GJ/ha)	Addpot_food_sorghum_GJperha	Additional potential production of sorghum that contributes to domestic food supply, per hectare of sorghum cultivation	own calculations
AddPot Wheat (GJ/ha)	Addpot_food_wheat_GJperha	Additional potential production of wheat that contributes to domestic food supply, per hectare of wheat cultivation	own calculations
Additional potential production crop (GJ/ha)	Addpot_food_sevencrops_GJperha	Additional potential production of cassava, maize, rice, sorghum, soybean, sugarcane and wheat that contributes to domestic food supply, per hectare of cropland with any of those crops	own calculations
	Sheet: v Pasture - total
Cultivated Pasture_Ha_Municipality	CultivatedPasture_ha	Total cultivated pasture area per municipality in hectares (years 2000 to 2016)	www.lapig.iesa.ufg.br/lapig
Cultivated Pasture_Percentage_Municipality	Cultivated Pasture_PCT	Percentage of municipality occupied by cultivated pasture	own calculations
Current Beef Production (GJ)	BeefProduction_GJ	Current beef production in gigajoules in year 2015 (estimation described in supplementary material-S2)	own calculations
Currrent Milk Production (GJ)	MilkProduction_GJ	Current milk production in gigajoules in year 2015, converted from IBGE production estimates in L	https://sidra.ibge.gov.br/Tabela/3939
Current production pasture (GJ)	BeefandMilk_GJ	Sum of current beef and milk production in gigajoules	own calculations
Current production pasture (PJ)	BeefandMilk_PJ	Sum of current beef and milk production in petajoules (gigajoules divided by 1000000)	own calculations
Add_PotBeef_GJ_municipality	Addpot_beef_GJ	Additional potential production of beef on existing cultivated pastures, in gigajoules	own calculations
Add_PotMilk_GJ_municipality	Addpot_milk_GJ	Additional potential production of milk on existing cultivated pastures, in gigajoules	own calculations
	Addpot_beefandmilk_GJ	Additional potential production of beef and milk on existing cultivated pastures, in gigajoules	own calculations
	Addpot_beefandmilk_PJ	Additional potential production of beef and milk on existing cultivated pastures, in petajoules	own calculations
	Sheet: vi Pasture - as food
	Beef_food_GJ	Production of beef on existing cultivated pastures that contributes to domestic food supply, in gigajoules: BeefProduction_GJ * Proportion consumed as food	own calculations
	Milk_food_GJ	Production of milk on existing cultivated pastures that contributes to domestic food supply, in gigajoules: MilkProduction_GJ * Proportion consumed as food	own calculations
	BeefandMilk_food_GJ	Sum of current beef and milk production that contributes to domestic food supply, in gigajoules	own calculations
	BeefandMilk_food_PJ	Sum of current beef and milk production that contributes to domestic food supply, in petajoules (gigajoules divided by 1000000)	own calculations
Add_Pot_Beef (GJ)	Addpot_food_beef_GJ	Additional potential production of beef on existing cultivated pastures that contributes to domestic food supply, in gigajoules	own calculations
Add_Pot_Milk (GJ)	Addpot_food_milk_GJ	Additional potential production of milk on existing cultivated pastures that contributes to domestic food supply, in gigajoules	own calculations
Additional potential production pasture (GJ)	Addpot_food_beefandmilk_GJ	Additional potential production of beef and milk on existing cultivated pastures that contributes to domestic food supply, in gigajoules	own calculations
Additional potential production pasture (PJ)	Addpot_food_beefandmilk_PJ	Additional potential production of beef and milk on existing cultivated pastures that contributes to domestic food supply, in petajoules	own calculations
AddPot beef (GJ/ha)	Addpot_food_beef_GJperha	Additional potential production of beef on existing cultivated pastures that contributes to domestic food supply, per hectare of cultivated pasture	own calculations
AddPot Milk (GJ/ha)	Addpot_food_milk_GJperha	Additional potential production of milk on existing cultivated pastures that contributes to domestic food supply, per hectare of cultivated pasture	own calculations
Additional potential production pasture (GJ/ha)	Addpot_food_beefandmilk_GJperha	Additional potential production of beef and milk on existing cultivated pastures that contributes to domestic food supply, per hectare of cultivated pasture	own calculations
	Sheet: vii Crops+Pasture – total
	Addpot_all_GJ	Additional potential production of seven crops, beef and milk combined, in gigajoules	own calculations
Total cultivated area (ha)	TotalCultivatedArea_ha	Sum of total cultivated crop and pasture area in hectares	own calculations
	Addpot_all_GJperha	Additional potential production of seven crops, beef and milk combined, per hectare of cultivated land (cropland and pasture)	own calculations
	Sheet: viii Crops+Pasture - as food
Additional potential production of crops, beef and milk (GJ)	Addpot_food_all_GJ	Additional potential production of seven crops, beef and milk combined that contribute to domestic food supply, in gigajoules	own calculations
Total cultivated area (ha)	TotalCultivatedArea_ha	Sum of total cultivated crop and pasture area in hectares	own calculations
Additional potential production of crops, beef and milk (GJ/ha)	Addpot_food_all_GJperha	Additional potential production of seven crops, beef and milk combined that contribute to domestic food supply, per hectare of cultivated land (cropland and pasture)	own calculations
	Sheet: ix Crops on Pasture
Mean_potential_yield_sugarcane (t/ha)	Potyld_sugarcane_Tperha	Mean potential yield of sugarcane in municipality, in tonnes per hectare	http://www.earthstat.org/data-download/
Mean_potential_yield_sugarcane (GJ/ha)	Potyld_sugarcane_GJperha	Mean potential yield of sugarcane in municipality, in gigajoules per hectare	own calculations
Mean_potential_yield_sugarcane_Food (GJ/ha)	Potyld_food_sugarcane_GJperha	Mean potential yield of sugarcane in municipality, expressed in gigajoules per hectare that contributes to domestic food supply	own calculations
Mean_potential_yield_soybean (t/ha)	Potyld_soybean_Tperha	Mean potential yield of soybean in municipality, in tonnes per hectare	http://www.earthstat.org/data-download/
Mean_potential_yield_soybean (GJ/ha)	Potyld_soybean_GJperha	Mean potential yield of soybean in municipality, in gigajoules per hectare	own calculations
Mean_potential_yield_soybean_Food (GJ/ha)	Potyld_food_soybean_GJperha	Mean potential yield of soybean in municipality, expressed in gigajoules per hectare that contributes to domestic food supply	own calculations
Pot_prod_Sugar (GJ)	Pot_sugarcane_GJ	Potential production of sugarcane on pasture (potential yield * pasture area) in gigajoules	own calculations
Pot_prod_Sugar_Food	Pot_food_sugarcane_GJ	Potential production of sugarcane on pasture that contributes to domestic food supply, in gigajoules	own calculations
Pot_prod_Soy	Pot_soybean_GJ	Potential production of soybean on pasture (potential yield * pasture area) in gigajoules	own calculations
Pot_prod_Soy_Food	Pot_food_soybean_GJ	Potential production of soybean on pasture that contributes to domestic food supply, in gigajoules	own calculations
Add_Pot_Sugar_in_pasture (GJ)	Addpot_sugarcane_pasture_GJ	Additional potential production of sugarcane on existing cultivated pastures, in gigajoules	own calculations
Add_Pot_Sugar_in_pasture_Food (GJ)	Addpot_food_sugarcane_pasture_GJ	Additional potential production of sugarcane on existing cultivated pastures that contributes to domestic food supply, in gigajoules	own calculations
Add_Pot_Soy_in_pasture (GJ)	Addpot_soybean_pasture_GJ	Additional potential production of soybean on existing cultivated pastures, in gigajoules	own calculations
Add_Pot_Soy_in_pasture_Food (GJ)	Addpot_food_soybean_pasture_GJ	Additional potential production of soybean on existing cultivated pastures that contributes to domestic food supply, in gigajoules	own calculations
	Addpot_food_max_pasture_GJ	Maximum estimate of additional potential production on pasture (maximum of beefandmilk, sugarcane and soybean) that contributes to domestic food supply, in gigajoules	own calculations
	Sheet: x Quadrants and constraints
	Addpot_all_GJperha>Median	1 if Addpot_all_GJperha is greater than or equal to the median of 4.49773167776971 GJ/ha, otherwise 0	own calculations
	Addpot_food_all_GJperha>Median	1 if Addpot_food_all_GJperha is greater than or equal to the median of 1.61011668312305 GJ/ha, otherwise 0	own calculations
	Vertebrate_cons>Median	1 if Vertebrate_cons is greater than or equal to the median of 0.0000141633405431767, otherwise 0	own calculations
	Vertebrate_rest>Median	1 if Vertebrate_rest is greater than or equal to the median of 0.000056805984223, otherwise 0	own calculations
	Addpot_all_GJperha>UQ	1 if Addpot_all_GJperha is greater than or equal to the upper quartile of 10.4661110734136 GJ/ha, otherwise 0	own calculations
	Addpot_food_all_GJperha>UQ	1 if Addpot_food_all_GJperha is greater than or equal to the upper quartile of 3.2892538803369 GJ/ha, otherwise 0	own calculations
	Vertebrate_cons>UQ	1 if Vertebrate_cons is greater than or equal to the upper quartile of 0.0000270414634701, otherwise 0	own calculations
	Vertebrate_rest>UQ	1 if Vertebrate_rest is greater than or equal to the upper quartile of 0.000103832920227241, otherwise 0	own calculations
	AddpotPerHa>Median	1 if either of Addpot_all_GJperha or Addpot_food_all_GJperha is greater than or equal to the relevant median, otherwise 0	own calculations
	Biod>Median	1 if either of Vertebrate_cons or Vertebrate_rest is greater than or equal to the relevant median, otherwise 0	own calculations
	AddpotPerHa>UQ	1 if either of Addpot_all_GJperha or Addpot_food_all_GJperha is greater than or equal to the relevant upper quartile, otherwise 0	own calculations
	Biod>UQ	1 if either of Vertebrate_cons or Vertebrate_rest is greater than or equal to the relevant upper quartile, otherwise 0	own calculations
	Quadrant	Four-digit sequence of 1's and 0's made of previous four items, identifying the sub-quadrant for each municipality (see Fig. 3)	own calculations
	LSP_Policies	1 if municipality is in upper-right quadrant (above-median for both biodiversity and additional potential), otherwise 0	own calculations
	TechConstraint	1 if ReceiveTechnical (% of producers who receive technical assistance) is below the median of 25.3144778481012%, otherwise 0	own calculations
	TenureConstraint	1 if InsecureTenure (% of producers lacking secure land tenure) is greater than or equal to the median of 2.05318388901115%, otherwise 0	own calculations
	Labour<LQ	1 if LabourAvailability (rural workers per ha of agricultural land) is below lower quartile of 0.0136815635941046, otherwise 0	own calculations
	Labour>UQ	1 if LabourAvailability (rural workers per ha of agricultural land) is greater than or equal to upper quartile of 0.0697034387472145, otherwise 0	own calculations
	LabourConstraint	1 if either of the previous items (labour constraints) are 1, otherwise 0	own calculations
	Deficit_PropNativeVeg	ForestCodeDeficit_ha divided by NativeVegetation_ha: Forest Code deficit as a proportion of remaining native vegetation	own calculations
	Deficit>UQ	1 if ForestCodeDeficit_ha is greater than or equal to the upper quartile of 3226.6341552725 ha, otherwise 0	own calculations
	Deficit_PropNativeVeg>0.1	1 if Deficit_PropNativeVeg is greater than 0.1, indicating a Forest Code deficit equivalent to more than 10% of the area of native vegetation in the municipality, otherwise 0	own calculations
	FCDeficitConstraint	1 if both Deficit>UQ and Deficit_PropNativeVeg>0.1 are 1, indicating a constraint with respect to Forest Code deficit; otherwise 0	own calculations
	SurplusConstraint	1 if ForestCodeSurplus_ha divided by NativeVegetation_ha is greater than 0.1, indicating a surplus making up more than 10% of native vegetation in the municipality; otherwise 0	own calculations
	EducationConstraint	1 if less than 20.15%, below the median level of educational attainment; otherwise 0	own calculations
	Nconstraints	Sum of constraints (TechConstraint, TenureConstraint, LabourConstraint, FCDeficitConstraint, SurplusConstraint, EducationConstraint), ranging from 0 to 6	own calculations
	Nconstraints_LSP	Number of constraints within municipalities in upper right quadrant of Fig. 4 (i.e., LSP_Policies = 1); except where LSP_Policies = 0, when a value of 99 (not applicable) is used	own calculations

## Sheet: i Municipalities
CD_GEOCMU	State	UF	Municipality	MunicipalityArea_ha	Domain	ReceiveTechnical	SecureTenure	InsecureTenure	NativeVegetation_PCT	NativeVegetation_ha	ProtectedAreas_PCT	NativeVegetationInPA	nSmall	nMedium	nLarge	pSmall	LabourAvailability	ForestCodeSurplus_ha	APP_Deficit_ha	RL_Deficit_ha	ForestCodeDeficit_ha	Net_FC_Surplus_ha	IndigenousLand_ha	IndigenousLand_PCT	PA_IL_ha	PA_IL_PCT	CompletedMiddleSchool_PCT
1100015	Rondônia	RO	Alta Floresta D'Oeste	706707	Amazon	13.279	98.7743	1.22568	68.0224	480720	18.1119	0.266263	2830	277	43	0.898413	0.00636853	18494.7	2201.37	11370.6	13571.9	4922.8	170944	24.1888	202916	28.7129	19.27
1100023	Rondônia	RO	Ariquemes	442660	Amazon	31.4143	99.0833	0.916692	28.9967	128357	0	0	919	225	52	0.768395	0.0156172	3.49834	3442.2	7124.64	10566.8	-10563.3	0	0	0	0	31.58
1100031	Rondônia	RO	Cabixi	131436	Amazon	17.9134	96.7193	3.28073	26.2081	34447	0	0	424	36	13	0.896406	0.0125185	0	1084.4	3538.79	4623.19	-4623.19	0	0	0	0	20.42
1100049	Rondônia	RO	Cacoal	379297	Amazon	16.1154	96.7182	3.28184	34.5319	130978	0	0	3712	54	20	0.980454	0.0223496	0.131934	1385.82	14570.5	15956.3	-15956.1	97529.5	25.7132	97778.9	25.7789	28.14
1100056	Rondônia	RO	Cerejeiras	278332	Amazon	42.1712	99.3742	0.625784	71.5138	199046	41.285	0.577302	169	73	7	0.678715	0.00477397	39592.9	1099.41	8531.4	9630.81	29962.1	0	0	114667	41.1981	24.01
1100064	Rondônia	RO	Colorado do Oeste	145107	Amazon	40.3246	99.7067	0.293342	18.3829	26674.9	0	0	160	15	5	0.888889	0.0161607	39.4327	1054.39	3383.95	4438.34	-4398.91	0	0	0	0	23.39
1100072	Rondônia	RO	Corumbiara	306034	Amazon	46.4262	98.7306	1.2694	30.2477	92568.2	0.0744034	0.00245981	642	18	35	0.923741	0.0097731	360.835	1812.82	13578.3	15391.2	-15030.3	27712	9.05519	27948	9.1323	13.14
1100080	Rondônia	RO	Costa Marques	498721	Amazon	53.2946	99.2452	0.754845	66.1105	329707	21.5947	0.326645	1086	85	9	0.920339	0.00574658	10293	2258.35	2951.94	5210.29	5082.75	59885.7	12.0079	167859	33.658	20.05
1100098	Rondônia	RO	Espigão D'Oeste	451807	Amazon	26.354	99.0087	0.99131	54.0124	244032	0	0	2206	138	43	0.924173	0.00941167	2194.78	1853.13	16313.9	18167.1	-15972.3	139912	30.9673	140089	31.0065	18.3
1100106	Rondônia	RO	Guajará-Mirim	2.48559e+06	Amazon	39.6694	94.4321	5.5679	93.3216	2.31959e+06	49.1113	0.526259	1312	41	5	0.966127	0.00106003	21595.3	3186.36	14676.7	17863	3732.3	1.2616e+06	50.7565	2.23916e+06	90.0858	31.17
1100114	Rondônia	RO	Jaru	294415	Amazon	24.5399	99.307	0.693008	12.0818	35570.5	0	0	2085	25	5	0.985816	0.0272624	25.6696	1684.89	13043.1	14728	-14702.3	15947.4	5.41663	15813	5.37099	24.12
1100122	Rondônia	RO	Ji-Paraná	689670	Amazon	37.6327	99.6807	0.319258	61.9159	427015	30.3678	0.490468	3219	45	15	0.981702	0.00879364	1306.58	2546.68	19964.6	22511.3	-21204.7	195757	28.3842	393036	56.9891	34.11
1100130	Rondônia	RO	Machadinho D'Oeste	850933	Amazon	26.0252	98.7493	1.25068	65.9504	561194	32.6041	0.494373	808	61	45	0.884026	0.00841669	11819	2532.02	997.315	3529.34	8289.71	671.94	0.0789651	278186	32.6919	13.89
1100148	Rondônia	RO	Nova Brasilândia D'Oeste	170302	Amazon	9.78509	97.4263	2.57369	24.6803	42031.1	0	0	2878	40	12	0.982253	0.0344988	0	572.01	1200.91	1772.92	-1772.92	22.77	0.0133704	10.26	0.00602459	18.73
1100155	Rondônia	RO	Ouro Preto do Oeste	196986	Amazon	38.247	97.4524	2.54759	12.4174	24460.6	0	0	1954	12	6	0.990872	0.0250338	476.897	1178.76	9834.66	11013.4	-10536.5	0	0	0	0	23.98
1100189	Rondônia	RO	Pimenta Bueno	624098	Amazon	27.8195	99.8076	0.192361	62.074	387402	0	0	1747	275	127	0.812936	0.00381047	19542.9	3226.65	9518.11	12744.8	6798.1	5959.35	0.954875	6015.96	0.963945	28.64
1100205	Rondônia	RO	Porto Velho	3.40912e+06	Amazon	16.784	97.3732	2.62681	74.2538	2.5314e+06	29.8677	0.402237	7797	578	153	0.914282	0.00558857	34030.4	9385.06	13206.9	22591.9	11438.5	211376	6.20033	1.23003e+06	36.0806	43.64
1100254	Rondônia	RO	Presidente Médici	175848	Amazon	33.4389	97.4052	2.59483	9.06921	15948	0.0518972	0.00572235	2411	22	9	0.987305	0.026547	0	1189.13	10256.3	11445.4	-11445.4	0	0	91.26	0.0518972	19.46
1100262	Rondônia	RO	Rio Crespo	171765	Amazon	32.8829	99.6503	0.349686	38.9757	66946.7	0	0	180	86	32	0.604027	0.00537848	59.9588	1533.4	979.788	2513.19	-2453.23	0	0	0	0	19.77
1100288	Rondônia	RO	Rolim de Moura	145790	Amazon	22.8618	98.748	1.25204	10.1852	14848.9	0	0	1655	15	1	0.990425	0.0315357	0	882.485	2056.96	2939.44	-2939.44	0	0	0	0	28.3
1100296	Rondônia	RO	Santa Luzia D'Oeste	119780	Amazon	35.603	98.565	1.43497	19.494	23350	0	0	576	34	16	0.920128	0.0184988	0	918.128	4874.09	5792.22	-5792.22	0	0	0	0	20.33
1100304	Rondônia	RO	Vilhena	1.16993e+06	Amazon	37.5494	99.5525	0.447512	84.0427	983245	0	0	1334	188	113	0.815902	0.00183522	404.103	37.2821	223.46	260.743	143.361	664997	56.8405	665888	56.9166	35.55
1100320	Rondônia	RO	São Miguel do Guaporé	746027	Amazon	8.04438	99.2832	0.716807	76.9079	573754	38.8978	0.505771	2654	94	5	0.964039	0.00838949	314.895	1866.81	4942.32	6809.13	-6494.24	504791	67.6639	505318	67.7346	16.88
1100338	Rondônia	RO	Nova Mamoré	1.00717e+06	Amazon	36.516	97.8124	2.18758	71.0999	716098	30.4598	0.428408	1549	80	16	0.941641	0.00435545	15957	2651.52	2485.7	5137.22	10819.8	239277	23.7573	512963	50.9311	13.61
1100346	Rondônia	RO	Alvorada D'Oeste	302921	Amazon	20.8	96.1958	3.80423	55.3028	167524	35.6775	0.645129	2587	43	2	0.982903	0.0119076	10.182	830.083	5017	5847.08	-5836.9	113982	37.6278	113734	37.5457	19.2
1100379	Rondônia	RO	Alto Alegre dos Parecis	395830	Amazon	18.5248	98.6323	1.36773	67.0692	265480	17.7235	0.264257	1731	111	10	0.934665	0.011119	4337.73	1105.85	4714.98	5820.83	-1483.09	107659	27.1982	177934	44.9522	12.18
1100403	Rondônia	RO	Alto Paraíso	265184	Amazon	31.0314	97.0275	2.97247	36.5245	96857.3	0	0	653	31	13	0.936872	0.0177599	264.133	1366.77	6.88107	1373.65	-1109.51	0	0	0	0	13.48
1100452	Rondônia	RO	Buritis	326583	Amazon	23.7369	96.0786	3.92142	32.1568	105019	13.0367	0.405409	359	51	16	0.842723	0.0227972	87.4034	1505.3	5489.16	6994.46	-6907.06	82.53	0.0252707	42607.3	13.0464	18.24
1100502	Rondônia	RO	Novo Horizonte do Oeste	84345.2	Amazon	47.5712	96.2252	3.77485	12.8242	10816.6	0	0	1833	12	4	0.991347	0.0471142	0	446.603	136.663	583.266	-583.266	0	0	0	0	16.57
1100601	Rondônia	RO	Cacaulândia	196179	Amazon	43.7257	99.4994	0.500573	26.6757	52332.1	0	0	616	118	9	0.829071	0.00973482	0.00232839	1191.3	7631.16	8822.46	-8822.45	3186.54	1.6243	3091.32	1.57576	14.19
1100700	Rondônia	RO	Campo Novo de Rondônia	344203	Amazon	18.0124	97.9863	2.01375	45.6843	157247	18.4202	0.403207	1005	46	22	0.936626	0.0120676	710.45	1109.41	62.9777	1172.39	-461.937	81995.3	23.8218	83512.4	24.2626	10.48
1100809	Rondônia	RO	Candeias do Jamari	684392	Amazon	51.2666	99.922	0.0779828	68.5774	469338	17.03	0.248332	741	171	33	0.784127	0.00446389	382.415	2288.36	2059.22	4347.57	-3965.16	0	0	117017	17.098	23.66
1100908	Rondônia	RO	Castanheiras	89284.8	Amazon	32.0946	99.7728	0.227194	19.8401	17714.2	0	0	600	33	4	0.941915	0.0152156	0	624.603	1626.28	2250.89	-2250.89	0	0	0	0	16.74
1100924	Rondônia	RO	Chupinguaia	512676	Amazon	61.3815	99.8591	0.140908	48.8685	250537	0	0	944	71	91	0.853526	0.00481704	1299.6	3832.54	33566.5	37399.1	-36099.5	117595	22.9375	117545	22.9277	16.72
1100940	Rondônia	RO	Cujubim	386397	Amazon	16.4985	95.0997	4.90033	61.9697	239449	12.465	0.201146	731	53	13	0.917189	0.00591396	241.439	1016.39	907.557	1923.95	-1682.51	0	0	48405.9	12.5275	13.73
1101005	Rondônia	RO	Governador Jorge Teixeira	506742	Amazon	15.4906	99.5852	0.414771	73.7182	373561	19.5007	0.264531	766	7	3	0.987113	0.00705591	938.723	880.007	2718.01	3598.02	-2659.3	338352	66.77	338064	66.7132	10.46
1101104	Rondônia	RO	Itapuã do Oeste	408161	Amazon	67.5637	98.1007	1.89927	73.7344	300955	54.5849	0.74029	553	15	3	0.968476	0.00405778	449.657	1805.32	1925.89	3731.21	-3281.55	0	0	222900	54.6109	17.12
1101203	Rondônia	RO	Ministro Andreazza	79808.8	Amazon	37.141	95.3191	4.68094	11.6387	9288.72	0	0	1095	15	2	0.984712	0.040825	0	364.455	2504.78	2869.24	-2869.24	0	0	0	0	17.07
1101302	Rondônia	RO	Mirante da Serra	119188	Amazon	30.1124	99.0265	0.973517	47.7391	56899.4	0.594572	0.0124546	1172	1	1	0.998296	0.0225064	455.508	368.443	133.132	501.576	-46.0672	41686.1	34.975	41496	34.8155	13.65
1101401	Rondônia	RO	Monte Negro	193139	Amazon	24.3636	99.6786	0.321379	30.1099	58154	0	0	74	6	6	0.860465	0.0168872	0.258984	877.963	158.318	1036.28	-1036.02	10256	5.31018	10260.3	5.31237	15
1101435	Rondônia	RO	Nova União	80713.2	Amazon	16.707	98.669	1.33096	14.6448	11820.2	0	0	669	5	3	0.988183	0.0400244	0	333.206	220.926	554.131	-554.131	0	0	0	0	11.79
1101450	Rondônia	RO	Parecis	254870	Amazon	41.1538	99.9411	0.0589044	55.8616	142375	0	0	629	34	88	0.83755	0.0050896	7676.81	1369.34	2214.09	3583.43	4093.38	17788.8	6.97954	17762.5	6.96923	14.93
1101468	Rondônia	RO	Pimenteiras do Oeste	601478	Amazon	42.5868	99.1393	0.860725	78.0389	469386	39.4461	0.505468	505	103	54	0.76284	0.000812587	37026.3	1566.3	6892.7	8459	28567.3	3962.7	0.658828	241483	40.1483	23.4
1101476	Rondônia	RO	Primavera de Rondônia	60569.6	Amazon	61.2727	97.0631	2.93692	30.4739	18457.9	0	0	175	5	9	0.925926	0.0154565	0.0854605	435.526	3579.22	4014.74	-4014.66	0	0	0	0	13.79
1101484	Rondônia	RO	São Felipe D'Oeste	54165	Amazon	30.7128	98.6067	1.3933	11.1911	6061.68	0	0	54	7	9	0.771429	0.039419	0.0194224	488.677	3320.51	3809.19	-3809.17	0	0	0	0	17.23
1101492	Rondônia	RO	São Francisco do Guaporé	1.09598e+06	Amazon	25.4432	96.9333	3.0667	77.2979	847173	56.437	0.730123	1006	109	12	0.892635	0.00367965	4187.41	1913.36	7497.25	9410.61	-5223.2	397685	36.2857	703864	64.2221	17.32
1101500	Rondônia	RO	Seringueiras	377353	Amazon	11.987	99.6355	0.364505	67.461	254566	0.0391146	0.00057981	325	40	8	0.871314	0.010217	2182.14	890.282	2864.47	3754.75	-1572.61	170408	45.1587	170660	45.2256	10.77
1101559	Rondônia	RO	Teixeirópolis	45998.1	Amazon	75.656	99.2553	0.744691	4.99481	2297.52	0	0	723	1	0	0.998619	0.0357232	0	209.676	1539.41	1749.08	-1749.08	0	0	0	0	14.07
1101609	Rondônia	RO	Theobroma	219743	Amazon	40.401	97.7618	2.2382	21.3204	46850	0	0	1107	38	28	0.943734	0.0200486	2.1608	1661.25	8852.99	10514.2	-10512.1	0	0	0	0	10.1
1101708	Rondônia	RO	Urupá	83186.2	Amazon	59.3212	97.6454	2.35461	18.1648	15110.6	0	0	219	9	3	0.948052	0.0464702	0	310.934	974.135	1285.07	-1285.07	0	0	0	0	12.07
1101757	Rondônia	RO	Vale do Anari	313513	Amazon	12.1817	98.7491	1.25093	61.3556	192358	47.8223	0.779429	1153	6	6	0.9897	0.00955357	4822.09	1163.97	89.7592	1253.73	3568.36	0	0	150318	47.9462	14.02
1101807	Rondônia	RO	Vale do Paraíso	96568.3	Amazon	57.4092	99.3535	0.64653	10.7528	10383.8	0	0	713	5	3	0.988904	0.0233432	2.01265	579.337	3877.33	4456.67	-4454.66	0	0	0	0	14.06
1200013	Acre	AC	Acrelândia	180796	Amazon	12.9303	90.6405	9.3595	41.1052	74316.6	0	0	1212	9	10	0.984565	0.0149033	19.4476	739.415	491.478	1230.89	-1211.44	0	0	0	0	18.31
1200054	Acre	AC	Assis Brasil	497421	Amazon	3.16901	100	0	94.5711	470417	35.8282	0.378849	126	0	3	0.976744	0.00174277	7933.7	129.498	229.12	358.619	7575.08	234023	47.0474	410630	82.5518	22.35
1200104	Acre	AC	Brasiléia	391653	Amazon	7.83133	81.8412	18.1588	68.0528	266531	49.129	0.721925	349	19	5	0.935657	0.00748446	1237.56	653.771	558.662	1212.43	25.1302	0	0	192808	49.2292	22.02
1200138	Acre	AC	Bujari	303489	Amazon	14.4399	99.6011	0.39886	61.5319	186742	1.1279	0.0183304	820	38	39	0.914158	0.00622834	5195.27	1563.46	14809.8	16373.2	-11178	0	0	3393.72	1.11823	16.79
1200179	Acre	AC	Capixaba	170259	Amazon	18.4743	98.9593	1.04072	51.4876	87662.2	3.34545	0.0649758	467	36	23	0.887833	0.0134682	547.381	922.344	7366.66	8289	-7741.62	0	0	5612.76	3.2966	14.9
1200203	Acre	AC	Cruzeiro do Sul	877946	Amazon	3.1043	98.2466	1.75341	88.6919	778667	20.2828	0.228688	828	8	17	0.970692	0.0101773	60123.3	833.008	1642.12	2475.12	57648.2	59228.8	6.74629	234411	26.6999	29.56
1200252	Acre	AC	Epitaciolândia	165478	Amazon	6.47558	99.6355	0.364465	51.2434	84796.6	37.5966	0.733687	1115	5	5	0.991111	0.0123258	216.602	563.425	3093.71	3657.14	-3440.53	0	0	62394.8	37.7058	27.91
1200302	Acre	AC	Feijó	2.79756e+06	Amazon	5.11509	76.7273	23.2727	95.0892	2.66018e+06	6.62551	0.0696767	1997	50	93	0.933178	0.00192223	236427	1332.79	913.641	2246.43	234180	868418	31.0419	975703	34.8769	17.18
1200328	Acre	AC	Jordão	535732	Amazon	0.996678	93.4043	6.59569	97.2864	521194	17.1392	0.176172	21	0	3	0.875	0.00225024	35257.8	117.492	541.235	658.727	34599	212706	39.7038	304004	56.7456	13.65
1200336	Acre	AC	Mâncio Lima	545289	Amazon	2.11538	90.5356	9.46438	90.9816	496113	54.3149	0.596988	660	2	10	0.982143	0.00404747	18313	227.335	244.414	471.749	17841.3	56488.3	10.3593	351902	64.5349	25.94
1200344	Acre	AC	Manoel Urbano	1.06332e+06	Amazon	5.06567	78.5088	21.4912	97.0434	1.03188e+06	43.2012	0.445174	744	28	17	0.942966	0.000957965	45969.1	736.396	1225.8	1962.19	44006.9	120068	11.2918	579080	54.4595	18.62
1200351	Acre	AC	Marechal Thaumaturgo	819175	Amazon	4.43662	88.9012	11.0988	96.3748	789479	74.7373	0.775486	27	1	1	0.931034	0.00472619	9884.87	369.675	3818.74	4188.41	5696.46	145758	17.7932	738060	90.0979	11.57
1200385	Acre	AC	Plácido de Castro	194326	Amazon	9.32452	99.4536	0.546404	27.6305	53693.3	0	0	444	11	9	0.956897	0.0121512	9.86e-06	889.48	1119.85	2009.33	-2009.33	0	0	0	0	21.64
1200393	Acre	AC	Porto Walter	644388	Amazon	1.42119	60.6504	39.3496	95.01	612233	40.4536	0.425782	64	4	8	0.842105	0.00353342	40806.3	185.383	467.304	652.688	40153.6	85086.3	13.2042	336440	52.2108	14.84
1200401	Acre	AC	Rio Branco	883558	Amazon	10.4356	96.0598	3.94021	71.8652	634971	23.3268	0.324592	2045	77	70	0.932938	0.014281	42397.2	2846.47	21959	24805.5	17591.7	0	0	205374	23.244	41.57
1200427	Acre	AC	Rodrigues Alves	307697	Amazon	3.57766	97.1371	2.86287	83.758	257721	32.491	0.387915	481	5	10	0.969758	0.0109324	14025.8	354.855	297.458	652.313	13373.4	0	0	99925.8	32.4754	18.85
1200435	Acre	AC	Santa Rosa do Purus	614565	Amazon	32.0513	18.6696	81.3304	97.8249	601198	32.6914	0.334183	8	1	4	0.615385	0.00125557	34698.2	89.2517	54.9321	144.184	34554	208793	33.9741	409378	66.6125	18.71
1200450	Acre	AC	Senador Guiomard	232147	Amazon	42.6298	96.9961	3.00394	29.1642	67703.8	0	0	424	21	16	0.91974	0.0132283	0	1690.19	7771.37	9461.56	-9461.56	0	0	0	0	22.31
1200500	Acre	AC	Sena Madureira	2.37532e+06	Amazon	10.3125	90.9636	9.03641	93.1377	2.21232e+06	46.4743	0.498985	720	52	78	0.847059	0.00228846	120061	1884.21	4116.41	6000.62	114060	159844	6.72937	1.26283e+06	53.1645	23.05
1200609	Acre	AC	Tarauacá	2.01712e+06	Amazon	4.81928	83.1569	16.8431	93.0832	1.8776e+06	16.7429	0.17987	1820	25	43	0.963983	0.00270538	113421	1305.93	3444.61	4750.53	108670	288402	14.2977	623624	30.9165	15.55
1200708	Acre	AC	Xapuri	534751	Amazon	16.5301	99.0713	0.92869	76.4426	408777	55.8716	0.730896	419	23	26	0.895299	0.00462543	3324.72	864.863	4764.66	5629.52	-2304.8	0	0	298946	55.9037	20.85
1200807	Acre	AC	Porto Acre	260489	Amazon	15.4651	98.3675	1.63253	53.0998	138319	0	0	499	18	50	0.880071	0.0154172	3478.3	1271.18	980.034	2251.22	1227.08	0	0	0	0	15.67
1300029	Amazonas	AM	Alvarães	592350	Amazon	2.68199	72.1608	27.8392	91.6349	542799	51.3781	0.560683	29	1	1	0.935484	0.00277195	16820.6	451.085	795.803	1246.89	15573.7	6623.46	1.11817	310608	52.4366	16.15
1300060	Amazonas	AM	Amaturá	475414	Amazon	47.0199	98.9393	1.06066	93.2876	443502	0.625419	0.0067042	3	3	1	0.428571	0.00240653	5965.38	840.997	397.93	1238.93	4726.46	203579	42.8213	206419	43.4188	22.65
1300086	Amazonas	AM	Anamã	245395	Amazon	12.8205	98.9873	1.01274	83.0966	203915	0	0	189	3	0	0.984375	0.0101225	8175.96	595.188	0	595.188	7580.77	165.42	0.0674096	165.42	0.0674096	28.66
1300102	Amazonas	AM	Anori	603641	Amazon	10.5263	94.5397	5.46035	91.1847	550428	52.5851	0.576688	131	0	0	1	0.004276	11570.2	850.96	1039.47	1890.43	9679.75	54212.8	8.98098	371225	61.4976	17.61
1300144	Amazonas	AM	Apuí	5.42453e+06	Amazon	22.3084	70.8262	29.1738	96.3092	5.22432e+06	67.1624	0.697362	694	74	27	0.872956	0.000621046	200909	1986.62	5309.41	7296.03	193613	1651.77	0.03045	3.64396e+06	67.1756	17.44
1300201	Amazonas	AM	Atalaia do Norte	7.63457e+06	Amazon	1.94932	95.4589	4.54114	98.8764	7.54879e+06	0	0	21	2	5	0.75	0.000407413	162668	1380.91	3691.7	5072.61	157595	6.44333e+06	84.3968	6.45263e+06	84.5186	12.22
1300300	Amazonas	AM	Autazes	762332	Amazon	58.9633	96.2978	3.70216	70.2414	535473	0	0	1611	30	10	0.975772	0.00892954	35793.9	6156.37	564.094	6720.46	29073.4	88843.7	11.6542	88540.4	11.6144	16.74
1300409	Amazonas	AM	Barcelos	1.22452e+07	Amazon	0.063012	99.9705	0.0295443	96.1422	1.17728e+07	44.0358	0.458027	18	2	1	0.857143	0.000329427	305618	42767.4	44714.6	87482	218136	2.40531e+06	19.643	5.95614e+06	48.6408	13.17
1300508	Amazonas	AM	Barreirinha	575060	Amazon	7.35805	58.5526	41.4474	69.8604	401739	0	0	1293	17	5	0.98327	0.00928408	16224.2	3574.34	241.795	3816.14	12408.1	162087	28.1861	162223	28.2097	19.9
1300607	Amazonas	AM	Benjamin Constant	878538	Amazon	4.11081	84.5504	15.4496	95.5911	839804	0	0	75	1	4	0.9375	0.00568462	20585.1	464.134	947.867	1412	19173.1	709026	80.7052	700046	79.683	21.55
1300631	Amazonas	AM	Beruri	1.74696e+06	Amazon	0.668449	90.9306	9.06939	95.5377	1.66901e+06	28.0994	0.294118	450	10	7	0.963597	0.00147386	74230.9	1379.68	13.6989	1393.38	72837.5	142542	8.15944	632580	36.2103	13.93
1300680	Amazonas	AM	Boa Vista do Ramos	258687	Amazon	45.3691	99.8251	0.174905	76.4101	197663	0	0	858	4	0	0.99536	0.0102399	10454.1	1338.55	0	1338.55	9115.55	0	0	0	0	17.76
1300706	Amazonas	AM	Boca do Acre	2.19388e+06	Amazon	23.4722	87.4804	12.5196	90.0507	1.9756e+06	21.5353	0.239147	1974	108	29	0.935102	0.00183336	132993	2934.67	3864.01	6798.68	126194	214758	9.78899	688116	31.3653	18.87
1300805	Amazonas	AM	Borba	4.42366e+06	Amazon	32.1317	88.307	11.693	94.6896	4.18874e+06	22.5999	0.238674	307	4	16	0.938838	0.00178696	203362	8765.25	6282.01	15047.3	188315	1.63262e+06	36.9067	2.62693e+06	59.3838	18.51
1300839	Amazonas	AM	Caapiranga	945668	Amazon	3.51351	96.3532	3.64684	93.0226	879686	0	0	127	3	0	0.976923	0.00203269	15731.4	2107.36	1258.94	3366.3	12365.1	0	0	0	0	22.73
1300904	Amazonas	AM	Canutama	3.36428e+06	Amazon	20.442	98.2075	1.79246	96.2356	3.23764e+06	68.9998	0.716988	1385	177	25	0.872716	0.000700465	99804.4	1618.93	4190.13	5809.06	93995.3	445568	13.2441	2.43734e+06	72.4477	14.56
1301001	Amazonas	AM	Carauari	2.57788e+06	Amazon	8.68936	92.752	7.24803	97.3493	2.50955e+06	36.7273	0.377273	85	0	3	0.965909	0.000881345	28417.7	2721.76	4872.78	7594.54	20823.2	704566	27.3312	1.65099e+06	64.0443	17.16
1301100	Amazonas	AM	Careiro	609088	Amazon	4.84403	97.411	2.58896	76.5771	466422	0	0	1802	15	10	0.986316	0.0106522	24437.5	2242.18	913.411	3155.59	21281.9	16132	2.64856	16056.8	2.6362	15.85
1301159	Amazonas	AM	Careiro da Várzea	263116	Amazon	17.5118	95.5067	4.49333	56.414	148434	0	0	546	0	1	0.998172	0.0305601	1.06262	2498.85	7.66515	2506.51	-2505.45	20935.8	7.95686	20978.4	7.97304	16.52
1301209	Amazonas	AM	Coari	5.79712e+06	Amazon	20.3657	92.0007	7.99933	93.9889	5.44865e+06	8.25351	0.0878136	66	32	20	0.559322	0.00172482	62483.5	25304.5	6743.34	32047.8	30435.7	12530.8	0.216155	490759	8.46557	22.2
1301308	Amazonas	AM	Codajás	1.87008e+06	Amazon	14.8352	99.9722	0.0277864	90.9177	1.70024e+06	11.7084	0.12878	89	1	2	0.967391	0.00143624	22744.8	4214.15	3893.63	8107.79	14637	0	0	218923	11.7066	20.88
1301407	Amazonas	AM	Eirunepé	1.49663e+06	Amazon	9.68444	86.6438	13.3562	96.4052	1.44283e+06	11.3468	0.117699	17	2	7	0.653846	0.00227898	27546.6	1061.91	630.59	1692.5	25854.1	762306	50.9347	932278	62.2916	21.7
1301506	Amazonas	AM	Envira	750586	Amazon	30.1541	84.5102	15.4898	95.7687	718826	0.00492815	5.14589e-05	30	13	13	0.535714	0.00247327	96361.7	550.294	44.1764	594.471	95767.3	78522.1	10.4614	78667.2	10.4808	16.73
1301605	Amazonas	AM	Fonte Boa	1.21555e+06	Amazon	14.9714	93.7472	6.25283	92.4943	1.12432e+06	61.654	0.666571	220	6	1	0.969163	0.00227448	10137.5	1177.78	0.0103687	1177.79	8959.75	42521.6	3.49813	773371	63.6231	16.14
1301654	Amazonas	AM	Guajará	758377	Amazon	2.52324	90.8466	9.15343	93.9411	712428	0	0	519	17	7	0.955801	0.00216035	87274.4	773.936	3052.16	3826.1	83448.3	27979.2	3.68935	28518	3.7604	16.72
1301704	Amazonas	AM	Humaitá	3.31272e+06	Amazon	49.0798	99.5692	0.430837	95.52	3.16431e+06	14.4097	0.150856	879	87	41	0.87289	0.00147512	89894.7	2186.95	2299.57	4486.52	85408.1	1.38561e+06	41.8268	1.83124e+06	55.2789	25.18
1301803	Amazonas	AM	Ipixuna	1.21099e+06	Amazon	3.09406	97.8329	2.16709	97.7147	1.18331e+06	21.0755	0.215684	18	7	8	0.545455	0.00314403	103014	661.467	820.026	1481.49	101533	219091	18.092	474634	39.194	15.31
1301852	Amazonas	AM	Iranduba	221427	Amazon	17.8147	99.6341	0.36586	64.8245	143539	81.3192	1	2020	6	2	0.996055	0.0201697	6858.66	1652.69	58.4074	1711.1	5147.56	0	0	180112	81.3418	21.46
1301902	Amazonas	AM	Itacoatiara	889210	Amazon	23.3604	99.3869	0.613136	61.89	550332	0	0	1549	25	22	0.970551	0.0129498	27838.6	5956.31	94.8619	6051.17	21787.4	33461.8	3.7631	33461.8	3.7631	28.54
1301951	Amazonas	AM	Itamarati	2.52606e+06	Amazon	3.12907	95.5893	4.41068	98.409	2.48587e+06	0.0148536	0.000150937	15	0	2	0.882353	0.000326972	65893.7	5784.76	4753.65	10538.4	55355.3	1.51992e+06	60.1696	1.51999e+06	60.1725	8.25
1302009	Amazonas	AM	Itapiranga	423118	Amazon	11.4458	100	0	92.8829	393004	38.9562	0.419412	305	3	9	0.962145	0.00158072	34952.9	414.153	33.2014	447.355	34505.5	0	0	172388	40.7423	32.36
1302108	Amazonas	AM	Japurá	5.58276e+06	Amazon	31.7518	96.1538	3.84615	97.0894	5.42027e+06	16.644	0.17143	104	2	1	0.971963	0.000258364	358744	1463.2	122.417	1585.61	357158	1.71831e+06	30.7789	2.64887e+06	47.4474	10.68
1302207	Amazonas	AM	Juruá	1.94427e+06	Amazon	10	99.6689	0.331126	95.4771	1.85633e+06	10.7237	0.112317	33	0	4	0.891892	0.00109241	29078.7	2459.96	58.0614	2518.02	26560.7	218608	11.2437	427233	21.974	11.44
1302306	Amazonas	AM	Jutaí	6.94579e+06	Amazon	2.14876	98.7108	1.28916	98.0718	6.81186e+06	42.8091	0.436507	48	36	28	0.428571	0.000393208	196047	9982.77	24200.3	34183	161864	1.71344e+06	24.6687	4.64822e+06	66.9214	12.21
1302405	Amazonas	AM	Lábrea	6.82632e+06	Amazon	6.62313	98.0176	1.98238	94.6539	6.46138e+06	54.0646	0.571182	815	267	67	0.709312	0.000808871	125703	4160.75	18891.5	23052.3	102650	1.55688e+06	22.807	4.97234e+06	72.8408	14.54
1302504	Amazonas	AM	Manacapuru	733013	Amazon	10.8095	98.8443	1.15569	69.9331	512618	12.466	0.178256	1926	11	10	0.989214	0.0137055	16007.2	4306.79	221.727	4528.52	11478.7	5854.77	0.798727	97846.6	13.3486	22.48
1302553	Amazonas	AM	Manaquiri	397530	Amazon	21.1111	98.4116	1.58839	80.5282	320124	0	0	83	1	7	0.912088	0.0142109	26523.5	1390.42	367.582	1758	24765.5	13762	3.46187	13795.6	3.47034	14.71
1302603	Amazonas	AM	Manaus	1.14012e+06	Amazon	15.1333	100	0	75.577	861667	65.8769	0.871652	2106	282	56	0.861702	0.00375392	67704.1	1650.59	707.19	2357.78	65346.3	0	0	750376	65.8157	49.91
1302702	Amazonas	AM	Manicoré	4.82996e+06	Amazon	5.77101	77.8374	22.1626	94.8883	4.58306e+06	35.2258	0.371235	570	138	41	0.761015	0.00216574	89212.8	7793.35	3437.47	11230.8	77981.9	805867	16.6848	2.50815e+06	51.929	19.34
1302801	Amazonas	AM	Maraã	1.68309e+06	Amazon	3.27381	29.1043	70.8957	88.7987	1.49457e+06	63.3387	0.713284	0	2	0	0	0.00160602	6247.19	1748.57	230.077	1978.65	4268.55	68774	4.08617	1.13524e+06	67.4496	14.09
1302900	Amazonas	AM	Maués	3.99919e+06	Amazon	38.8535	98.8252	1.17482	93.4545	3.73742e+06	72.0548	0.771016	1409	128	6	0.913156	0.00250126	94189.4	7529.69	2996.33	10526	83663.4	132269	3.30738	2.99116e+06	74.7942	20.57
1303007	Amazonas	AM	Nhamundá	1.41057e+06	Amazon	14.7059	86.2625	13.7375	88.7702	1.25217e+06	5.99383	0.0675207	336	14	1	0.957265	0.00270628	18644.9	3481.08	51.0462	3532.13	15112.8	540384	38.3096	625159	44.3196	19.15
1303106	Amazonas	AM	Nova Olinda do Norte	558629	Amazon	70.2422	98.4213	1.57872	84.9869	474762	2.38151	0.0280221	343	4	6	0.971671	0.0131746	46724.9	1595.24	709.364	2304.61	44420.3	0	0	13332	2.38655	16.74
1303205	Amazonas	AM	Novo Airão	3.77965e+06	Amazon	3.56295	100	0	96.1711	3.63493e+06	54.1895	0.56347	637	4	5	0.986068	0.000514482	65949.4	1162.08	306.753	1468.83	64480.5	1.01103e+06	26.7493	3.06122e+06	80.9922	21.92
1303304	Amazonas	AM	Novo Aripuanã	4.118e+06	Amazon	32.948	98.0937	1.90634	95.9441	3.95098e+06	60.8294	0.634009	218	148	99	0.468817	0.000730921	94905.2	7864.4	1942.57	9806.97	85098.2	133783	3.24874	2.63809e+06	64.0624	19.7
1303403	Amazonas	AM	Parintins	595241	Amazon	17.9085	96.7047	3.29534	45.4403	270480	19.7992	0.435719	1184	30	8	0.968903	0.0205507	5006.81	8127.2	142.975	8270.17	-3263.36	26148.5	4.39293	143959	24.1849	31.52
1303502	Amazonas	AM	Pauini	4.1625e+06	Amazon	6.07676	83.189	16.811	98.8567	4.11491e+06	8.11634	0.0821021	177	14	20	0.838863	0.000795958	414838	512.038	851.802	1363.84	413474	1.1368e+06	27.3105	1.40793e+06	33.8243	18.77
1303536	Amazonas	AM	Presidente Figueiredo	2.54214e+06	Amazon	20.3854	97.578	2.42196	83.7388	2.12876e+06	34.068	0.406836	2086	43	40	0.961734	0.00247306	66470	7953.81	1383.55	9337.36	57132.7	801402	31.5247	1.66654e+06	65.5564	27.53
1303569	Amazonas	AM	Rio Preto da Eva	581327	Amazon	14.6561	100	0	90.0022	523207	5.50119	0.0611228	1021	20	42	0.942752	0.0104335	56323.1	593.145	1091.71	1684.86	54638.3	0	0	32111.9	5.5239	22.34
1303601	Amazonas	AM	Santa Isabel do Rio Negro	6.28005e+06	Amazon	1.60772	90.6275	9.37254	98.5668	6.19005e+06	31.3889	0.318453	4	0	0	1	0.000494051	372882	6558.08	12838.3	19396.4	353486	3.60634e+06	57.4254	4.15678e+06	66.1902	17.58
1303700	Amazonas	AM	Santo Antônio do Içá	1.23662e+06	Amazon	3.21865	96.1386	3.86144	94.9191	1.17379e+06	2.11294	0.0222605	153	2	2	0.974522	0.00275366	33568.7	5501.57	4221.87	9723.44	23845.3	280137	22.6534	301420	24.3744	14.26
1303809	Amazonas	AM	São Gabriel da Cachoeira	1.09182e+07	Amazon	1.49254	99.6047	0.395257	97.2913	1.06225e+07	6.01765	0.0618518	1	1	0	0.5	0.000511483	228413	615.215	174.721	789.935	227623	9.93203e+06	90.9677	1.00733e+07	92.2617	23.37
1303908	Amazonas	AM	São Paulo de Olivença	1.96586e+06	Amazon	1.05708	95.6062	4.39381	96.3579	1.89427e+06	0.00364878	3.78669e-05	12	4	1	0.705882	0.0034847	22859.6	5780.96	3071.19	8852.15	14007.5	948615	48.2544	947883	48.2171	19.96
1303957	Amazonas	AM	São Sebastião do Uatumã	1.07412e+06	Amazon	5.72519	98.9935	1.00655	92.2145	990490	38.5784	0.418355	55	2	0	0.964912	0.00184826	5742.48	3870.19	954.18	4824.37	918.111	0	0	406708	37.8644	21.94
1304005	Amazonas	AM	Silves	374886	Amazon	6.74419	100	0	72.491	271759	0	0	423	3	18	0.952703	0.00431425	30648.3	1447.69	528.452	1976.14	28672.2	0	0	0	0	25.45
1304062	Amazonas	AM	Tabatinga	326608	Amazon	4.72707	99.357	0.643007	92.3855	301739	0	0	11	0	2	0.846154	0.01807	836.742	216.63	26.7141	243.345	593.397	293803	89.9557	294027	90.0243	30.06
1304104	Amazonas	AM	Tapauá	8.49467e+06	Amazon	18.5567	97.1465	2.85346	98.0218	8.32663e+06	22.556	0.230112	42	24	17	0.506024	0.000426537	462640	6881.15	3099.49	9980.64	452659	1.71964e+06	20.2438	3.63033e+06	42.7366	13.81
1304203	Amazonas	AM	Tefé	2.36924e+06	Amazon	13.4432	88.8498	11.1502	94.5593	2.24034e+06	20.7336	0.219266	85	5	13	0.825243	0.00173276	23497.3	11409.9	6195.14	17605	5892.25	1774.89	0.0749139	492916	20.8048	27.12
1304237	Amazonas	AM	Tonantins	644694	Amazon	2.15517	99.7636	0.236351	93.7327	604289	3.17012	0.0338208	2	0	0	1	0.00422001	41384.5	252.645	54.9943	307.639	41076.9	273448	42.4151	283110	43.9139	16.18
1304260	Amazonas	AM	Uarini	1.02747e+06	Amazon	2.29277	95.5284	4.47159	93.2608	958231	30.5411	0.327481	5	0	0	1	0.00209336	8457.46	3987.03	8090.3	12077.3	-3619.87	29062.6	2.82855	336339	32.7345	14.63
1304302	Amazonas	AM	Urucará	2.7905e+06	Amazon	30.4527	99.612	0.387988	96.4559	2.6916e+06	11.9954	0.124362	329	6	0	0.98209	0.000932189	6763.6	7805.12	3420.23	11225.3	-4461.74	1242558	44.5282	1.57761e+06	56.5351	27.87
1304401	Amazonas	AM	Urucurituba	290672	Amazon	25.9861	90.826	9.174	62.4592	181552	0	0	285	0	1	0.996503	0.0099312	0	2485.53	3.00774	2488.53	-2488.53	0	0	0	0	19.63
1400027	Roraima	RR	Amajari	2.84725e+06	Amazon	5.08021	97.6806	2.31945	96.2543	2.7406e+06	3.20871	0.0333358	212	138	76	0.497653	0.000608619	190108	6564.09	6157.82	12721.9	177386	1.71291e+06	60.16	1.80498e+06	63.3937	12.5
1400050	Roraima	RR	Alto Alegre	2.55672e+06	Amazon	5.33473	98.3398	1.66022	96.0408	2.4555e+06	6.14008	0.063932	903	153	52	0.814982	0.00166297	136365	1644.5	7371.65	9016.15	127349	1.92183e+06	75.1679	2.09766e+06	82.045	16.61
1400100	Roraima	RR	Boa Vista	568708	Amazon	29.8039	95.2961	4.70394	98.0607	557679	0.00916288	9.34409e-05	793	142	33	0.819215	0.00547911	222071	282.57	187.017	469.587	221601	140724	24.7445	140780	24.7544	51.1
1400159	Roraima	RR	Bonfim	809548	Amazon	7.15884	98.2464	1.75355	94.6553	766280	0	0	520	169	80	0.676203	0.0033044	191329	2011.14	2736.32	4747.46	186581	170816	21.1002	170853	21.1048	20.39
1400175	Roraima	RR	Cantá	766489	Amazon	11.0169	99.0727	0.927261	79.6422	610448	0	0	882	140	60	0.815157	0.00496126	21272.4	3191.91	1336.84	4528.75	16743.7	55042.7	7.18116	55111.2	7.19009	21.8
1400209	Roraima	RR	Caracaraí	4.74092e+06	Amazon	3.78072	97.6729	2.32708	96.6537	4.58228e+06	51.8375	0.536322	533	471	43	0.509074	0.000599243	292342	3324.85	449.547	3774.39	288568	770897	16.2605	3.22435e+06	68.0111	26.15
1400233	Roraima	RR	Caroebe	1.20661e+06	Amazon	3.4626	99.9956	0.00442938	91.4309	1.10322e+06	0	0	53	58	6	0.452991	0.00173278	5281.2	1809.79	675.062	2484.85	2796.35	656633	54.4196	656442	54.4037	20.69
1400282	Roraima	RR	Iracema	1.44096e+06	Amazon	9.09091	99.1249	0.875117	91.7234	1.3217e+06	0.941334	0.0102627	514	56	14	0.880137	0.00129871	5212.56	1917.29	3657.18	5574.47	-361.901	1.06671e+06	74.0273	1.04646e+06	72.6221	16.89
1400308	Roraima	RR	Mucajaí	1.24613e+06	Amazon	11.0799	99.1323	0.867702	86.7382	1.08087e+06	1.98614	0.022898	571	94	25	0.827536	0.00164408	2716.96	2210.97	1009.74	3220.71	-503.757	718882	57.6892	746659	59.9182	24.69
1400407	Roraima	RR	Normandia	696686	Amazon	7.43494	98.8837	1.11629	99.1927	691062	0	0	23	16	1	0.575	0.00301553	13133.7	137.142	358.074	495.216	12638.5	672415	96.5162	672755	96.565	23.24
1400456	Roraima	RR	Pacaraima	802854	Amazon	29.7297	90.367	9.63305	96.957	778423	0	0	0	6	0	0	0.00266645	5346.41	113.96	251.862	365.822	4980.59	786251	97.932	786890	98.0116	28.86
1400472	Roraima	RR	Rorainópolis	3.35968e+06	Amazon	11.1061	99.871	0.129034	95.0372	3.19294e+06	54.8427	0.577065	808	273	41	0.720143	0.00172688	165838	3507.52	265.108	3772.62	162066	697714	20.7673	2.53999e+06	75.6022	21.31
1400506	Roraima	RR	São João da Baliza	428454	Amazon	3.29412	100	0	87.8654	376462	0	0	351	40	3	0.890863	0.00217958	1572.38	475.611	86.9951	562.606	1009.78	204332	47.6906	204407	47.708	27.78
1400605	Roraima	RR	São Luiz	152691	Amazon	2.85285	97.1873	2.8127	63.6667	97213.3	0	0	467	20	4	0.95112	0.0049491	500.821	442.892	0	442.892	57.9288	0	0	0	0	26.1
1400704	Roraima	RR	Uiramutã	806562	Amazon	3.94737	12.4586	87.5414	98.4694	794217	14.3824	0.14606	0	0	0	0	0.00323065	63.1799	10.1657	51.396	61.5618	1.61811	802564	99.5043	803523	99.6231	8.01
1500107	Pará	PA	Abaetetuba	161042	Amazon	6.73394	96.5595	3.4405	29.8121	48010	0	0	312	28	17	0.87395	0.14844	1508.13	412.561	11.7717	424.332	1083.8	0	0	0	0	25.39
1500131	Pará	PA	Abel Figueiredo	61413.6	Amazon	5.58376	100	0	8.27993	5085	0	0	363	18	4	0.942857	0.00497439	0	694.104	8080.44	8774.55	-8774.55	0	0	0	0	15.67
1500206	Pará	PA	Acará	434384	Amazon	6.00646	97.2798	2.7202	45.2115	196392	0	0	1929	49	63	0.945125	0.0399654	1174.31	2188.31	414.223	2602.53	-1428.22	0	0	0	0	9.06
1500305	Pará	PA	Afuá	837285	Amazon	0.732064	71.6408	28.3592	41.271	345556	66.1622	1	97	11	22	0.746154	0.00982671	26970.8	1014.06	0	1014.06	25956.7	0	0	554015	66.168	10.31
1500347	Pará	PA	Água Azul do Norte	711401	Amazon	8.36278	99.8384	0.161589	35.2954	251092	0.458185	0.0129814	1729	213	78	0.855941	0.0108274	4.88249	4724.46	84054.2	88778.7	-88773.8	156927	22.0589	160536	22.5662	6.25
1500404	Pará	PA	Alenquer	2.36456e+06	Amazon	7.30883	98.997	1.00295	87.2663	2.06347e+06	57.465	0.658502	3235	126	37	0.952031	0.00393756	34677.5	2471.22	666.629	3137.85	31539.7	255793	10.8178	1.61262e+06	68.1997	16.19
1500503	Pará	PA	Almeirim	7.29553e+06	Amazon	11.1229	96.5846	3.41538	96.0406	7.00667e+06	46.4228	0.483367	1256	68	79	0.895225	0.000795703	172204	2030.94	4662.7	6693.64	165511	2.38563e+06	32.6999	5.74924e+06	78.805	31.81
1500602	Pará	PA	Altamira	1.59534e+07	Amazon	8.93709	98.8839	1.11611	94.5706	1.50873e+07	41.5666	0.43953	2169	577	176	0.7423	0.00042964	73378.9	15231.1	55962.3	71193.4	2185.51	7.74602e+06	48.554	1.43684e+07	90.0647	25.22
1500701	Pará	PA	Anajás	691312	Amazon	0.748848	94.865	5.13496	75.6793	523180	99.9761	1	147	12	25	0.798913	0.00722025	78214.3	276.284	380.921	657.205	77557.1	0	0	691159	99.9779	7.17
1500800	Pará	PA	Ananindeua	19045.2	Amazon	59.1743	100	0	42.9575	8181.36	13.139	0.305861	6	1	5	0.5	0.0289224	81.2797	140.591	332.472	473.063	-391.783	0	0	2482.29	13.0337	43.62
1500859	Pará	PA	Anapu	1.18953e+06	Amazon	7.17178	89.6726	10.3274	79.7016	948078	0	0	2469	162	78	0.911406	0.00421083	10583.3	3496.12	946.235	4442.35	6140.97	524598	44.1011	523744	44.0293	11.43
1500909	Pará	PA	Augusto Corrêa	109155	Amazon	2.52908	92.3345	7.66547	13.898	15170.4	37.23	1	85	3	1	0.955056	0.0692209	2023.74	740.922	275.445	1016.37	1007.37	0	0	92.7	0.0849252	10.52
1500958	Pará	PA	Aurora do Pará	181185	Amazon	15.1976	99.955	0.044963	14.4375	26158.7	0	0	696	41	32	0.905072	0.0295413	0	1817.4	6241.27	8058.67	-8058.67	705.6	0.389436	712.08	0.393012	11.32
1501006	Pará	PA	Aveiro	1.70742e+06	Amazon	2.9185	92.0915	7.90852	88.8747	1.51746e+06	35.304	0.397233	513	58	95	0.77027	0.00277397	82642.4	1590.27	443.044	2033.32	80609.1	269238	15.7687	860562	50.4014	11.92
1501105	Pará	PA	Bagre	439735	Amazon	11.2601	93.2552	6.74483	89.3593	392944	0.00914869	0.000102381	24	17	48	0.269663	0.0108443	33985.5	326.461	3.2746	329.736	33655.7	0	0	43.47	0.00988549	9.79
1501204	Pará	PA	Baião	375832	Amazon	25.2117	96.3993	3.60066	51.8308	194797	14.8562	0.286628	631	42	27	0.901429	0.0200405	1530.34	1529.27	480.447	2009.72	-479.375	11549.6	3.07308	67342.8	17.9183	22.18
1501253	Pará	PA	Bannach	295667	Amazon	19.1176	100	0	27.8061	82213.6	0	0	364	64	59	0.747433	0.00304172	2.32576	1921.19	31492.1	33413.3	-33410.9	16823.2	5.6899	16729.6	5.65824	15.27
1501303	Pará	PA	Barcarena	131060	Amazon	5.54963	86.3997	13.6003	25.7829	33791	0	0	192	2	6	0.96	0.206975	116.862	581.226	14.9949	596.221	-479.359	0	0	0	0	32.23
1501402	Pará	PA	Belém	105947	Amazon	10.6329	79.0161	20.9839	18.7108	19823.4	5.84233	0.312245	102	37	21	0.6375	0.0535596	26.6143	365.713	349.74	715.453	-688.839	0	0	6235.2	5.88523	49.26
1501451	Pará	PA	Belterra	439845	Amazon	7.30897	99.8483	0.15175	67.8794	298564	56.5253	0.832731	716	21	5	0.96496	0.00758642	702.615	747.058	2414.16	3161.22	-2458.61	37458.8	8.51637	248967	56.6034	20.21
1501501	Pará	PA	Benevides	18782.7	Amazon	48.1013	99.47	0.529977	29.5931	5558.4	10.6202	0.358873	79	6	5	0.877778	0.53464	0	362.593	1086.71	1449.3	-1449.3	0	0	1981.62	10.5502	29.2
1501576	Pará	PA	Bom Jesus do Tocantins	281664	Amazon	14	99.6466	0.35336	36.8924	103913	0	0	964	87	24	0.896744	0.0107805	170.661	2193.8	15753.1	17946.9	-17776.2	62837.6	22.3095	62785.6	22.291	15.55
1501600	Pará	PA	Bonito	58674	Amazon	5.5814	96.679	3.32102	8.26649	4850.28	0	0	122	13	6	0.865248	0.0695187	0	301.686	3886.64	4188.33	-4188.33	0	0	0	0	14.08
1501709	Pará	PA	Bragança	209194	Amazon	3.02552	97.8811	2.11885	12.9557	27102.6	13.4439	1	239	22	6	0.895131	0.0795989	1267.68	1555.51	5272.69	6828.2	-5560.52	0	0	69.57	0.0332561	22.79
1501725	Pará	PA	Brasil Novo	636262	Amazon	13.1115	94.7716	5.22839	59.4452	378228	0.00301291	5.06838e-05	2469	236	16	0.907387	0.00569296	1793.63	2718.36	12723.1	15441.5	-13647.9	155753	24.4794	155765	24.4813	12.36
1501758	Pará	PA	Brejo Grande do Araguaia	128849	Amazon	8.98058	100	0	15.827	20392.9	0	0	406	33	15	0.894273	0.00911199	0	1630.01	8987.36	10617.4	-10617.4	4369.59	3.39126	4328.73	3.35955	18.05
1501782	Pará	PA	Breu Branco	394194	Amazon	12.9229	99.1031	0.896884	23.7045	93441.6	10.6324	0.44854	1839	65	30	0.950879	0.0213058	1643.56	4234.07	12804.2	17038.3	-15394.7	0	0	41646.9	10.5651	13.06
1501808	Pará	PA	Breves	956307	Amazon	0.411369	82.6998	17.3002	40.4961	387267	77.5035	1	107	3	29	0.769784	0.0172314	26871.8	696.313	188.335	884.648	25987.1	0	0	741808	77.57	12.76
1501907	Pará	PA	Bujaru	100518	Amazon	2.44598	85.4352	14.5648	29.6112	29764.4	0	0	666	14	6	0.970845	0.0663729	0.00454351	451.725	0.828181	452.553	-452.548	0	0	0	0	14.18
1501956	Pará	PA	Cachoeira do Piriá	246198	Amazon	5.52367	99.5671	0.432894	42.2111	103923	0	0	110	8	8	0.873016	0.0267412	38.0803	703.643	688.281	1391.92	-1353.84	0	0	0	0	8.68
1502004	Pará	PA	Cachoeira do Arari	310028	Amazon	40.4459	95.1868	4.81322	82.0384	254342	89.0871	1	33	15	42	0.366667	0.0149633	40121.6	215.83	0	215.83	39905.8	0	0	276141	89.0695	11.33
1502103	Pará	PA	Cametá	308139	Amazon	3.29077	95.7619	4.23813	49.4572	152397	0.00283314	5.72846e-05	173	19	8	0.865	0.0904057	6454.67	916.209	0	916.209	5538.46	0	0	8.73	0.00283314	20.95
1502152	Pará	PA	Canaã dos Carajás	314643	Amazon	11.7486	99.3191	0.680936	44.8864	141232	38.0928	0.848649	734	38	20	0.926768	0.00883408	41.7938	1638.03	35793.2	37431.2	-37389.5	194.58	0.0618415	120193	38.1999	27.75
1502202	Pará	PA	Capanema	61469.7	Amazon	7.75401	99.0091	0.990917	16.0124	9842.76	0	0	225	9	2	0.95339	0.0907407	8.8204	335.804	836.007	1171.81	-1162.99	0	0	0	0	27.73
1502301	Pará	PA	Capitão Poço	289957	Amazon	16.6161	96.4366	3.56344	12.0984	35080.2	0	0	1715	63	35	0.945946	0.0454547	0	2451.25	14387.3	16838.5	-16838.5	211.95	0.073097	203.76	0.0702724	14.84
1502400	Pará	PA	Castanhal	102890	Amazon	29.3687	99.1954	0.804625	12.8227	13193.3	0	0	392	46	7	0.880899	0.0833885	0	773.248	7110.35	7883.6	-7883.6	0	0	0	0	31.11
1502509	Pará	PA	Chaves	1.30848e+06	Amazon	5.09849	92.4391	7.56093	46.0044	601961	70.8853	1	148	45	90	0.522968	0.00503396	161293	839.589	545.261	1384.85	159908	0	0	927003	70.8456	3.3
1502608	Pará	PA	Colares	60979.6	Amazon	1.75953	97.2129	2.78708	22.1869	13529.5	0	0	20	3	2	0.8	0.0453664	211.906	356.46	6.73881	363.199	-151.293	0	0	0	0	20.42
1502707	Pará	PA	Conceição do Araguaia	582952	Amazon	46.888	97.8853	2.1147	45.8527	267299	0.0232661	0.000507409	939	139	75	0.814397	0.00967264	37078.7	3062.45	11321.8	14384.2	22694.5	0	0	150.93	0.0258906	24.72
1502756	Pará	PA	Concórdia do Pará	69095.2	Amazon	13.7485	100	0	12.4128	8576.64	0	0	707	16	9	0.965847	0.0755337	0	352.274	241.717	593.991	-593.991	0	0	0	0	15.49
1502764	Pará	PA	Cumaru do Norte	1.70851e+06	Amazon	35.3672	99.9435	0.0564977	58.5108	999664	0	0	410	51	159	0.66129	0.00209051	23730.5	10561	68842.6	79403.6	-55673.1	406518	23.7937	406211	23.7757	7.46
1502772	Pará	PA	Curionópolis	236911	Amazon	20.0704	99.9288	0.0712022	13.3339	31589.6	0	0	195	57	60	0.625	0.00858993	0	2591.69	38327.7	40919.4	-40919.4	0	0	0	0	18.89
1502806	Pará	PA	Curralinho	361728	Amazon	0.63593	90.1569	9.84312	74.6176	269913	92.5684	1	58	10	16	0.690476	0.0171352	26386.6	242.409	406.931	649.34	25737.2	0	0	335144	92.6508	11.03
1502855	Pará	PA	Curuá	143114	Amazon	8.76963	98.9939	1.00613	44.305	63406.8	0	0	106	7	9	0.868852	0.0166941	587.045	1574.95	0	1574.95	-987.906	0	0	0	0	18.59
1502905	Pará	PA	Curuçá	67267.9	Amazon	8.78113	96.6342	3.36582	22.5089	15141.2	35.7135	1	74	4	0	0.948718	0.114711	78.0876	264.034	5.11107	269.146	-191.058	0	0	118.8	0.176607	20.72
1502939	Pará	PA	Dom Eliseu	526885	Amazon	13.2695	99.9926	0.00738557	35.351	186259	0	0	1184	325	134	0.720633	0.0157201	4059.52	4021.13	17479.3	21500.4	-17440.9	0	0	0	0	17.74
1502954	Pará	PA	Eldorado dos Carajás	295671	Amazon	9.13591	95.474	4.52601	8.14931	24095.2	0	0	640	27	41	0.903955	0.0201253	0	2235.89	25334.8	27570.7	-27570.7	11.79	0.00398754	25.47	0.0086143	10.22
1503002	Pará	PA	Faro	1.17707e+06	Amazon	2.33463	98.3095	1.69049	96.3577	1.1342e+06	42.0871	0.43678	307	5	3	0.974603	0.000557284	2211.77	628.312	732.174	1360.49	851.283	865707	73.5476	1.09293e+06	92.8519	21.37
1503044	Pará	PA	Floresta do Araguaia	344431	Amazon	38.5965	98.7164	1.28359	43.6475	150336	0	0	655	71	34	0.861842	0.0103911	44330.9	1892.01	9836.99	11729	32601.9	330.66	0.0960018	299.79	0.0870392	14.74
1503077	Pará	PA	Garrafão do Norte	159904	Amazon	1.61483	94.9839	5.01606	11.2462	17983.1	0	0	534	41	17	0.902027	0.044158	1.8381	921.007	767.564	1688.57	-1686.73	752.67	0.470701	826.92	0.517135	11.56
1503093	Pará	PA	Goianésia do Pará	702399	Amazon	1.97044	99.8418	0.158204	40.0013	280968	13.7653	0.344123	1810	164	101	0.872289	0.0050758	18245.3	7987.62	34300.3	42287.9	-24042.6	0	0	96362.2	13.719	12.67
1503101	Pará	PA	Gurupá	854012	Amazon	1.7341	99.2151	0.784877	83.6627	714490	18.1955	0.217487	266	8	11	0.933333	0.00804965	49546.8	1013.53	148.76	1162.29	48384.5	0	0	155408	18.1974	10.35
1503200	Pará	PA	Igarapé-Açu	78598.8	Amazon	6.49839	94.1789	5.82114	12.8287	10083.2	0.00251912	0.000196365	350	35	5	0.897436	0.0747353	0	478.043	3793.28	4271.32	-4271.32	0	0	2.88	0.00366418	19.37
1503309	Pará	PA	Igarapé-Miri	199680	Amazon	7.17241	97.4256	2.57442	59.5868	118983	0	0	437	12	22	0.927813	0.0641557	5452.13	402.977	11.8111	414.788	5037.34	0	0	0	0	14.3
1503408	Pará	PA	Inhangapi	47145.2	Amazon	24.2991	100	0	25.6745	12104.3	0	0	147	15	4	0.885542	0.0561662	0	284.855	1226.13	1510.98	-1510.98	0	0	0	0	19.21
1503457	Pará	PA	Ipixuna do Pará	521559	Amazon	35.1613	99.0504	0.949551	47.8842	249745	0	0	718	73	123	0.785558	0.0218462	4160.19	3225.7	5083.93	8309.63	-4149.43	18595.6	3.56539	18587.1	3.56375	6.89
1503507	Pará	PA	Irituia	137937	Amazon	11.0487	96.9236	3.07645	12.4397	17159	0	0	1471	45	9	0.96459	0.0800735	0	1026.57	13898.9	14925.5	-14925.5	0	0	0	0	13.71
1503606	Pará	PA	Itaituba	6.20427e+06	Amazon	7.93576	96.4198	3.58023	90.8097	5.63408e+06	71.5277	0.787666	2601	456	102	0.823362	0.00180305	312056	5214.88	5342.09	10557	301499	411100	6.62607	4.62752e+06	74.5861	19.36
1503705	Pará	PA	Itupiranga	788016	Amazon	12.6274	99.4443	0.555687	40.4994	319142	2.21022	0.0545741	1446	146	71	0.869513	0.0137346	39.0932	5741.89	9358.93	15100.8	-15061.7	138571	17.5847	156348	19.8407	12.71
1503754	Pará	PA	Jacareacanga	5.33046e+06	Amazon	39.0411	79.6167	20.3833	96.0493	5.11987e+06	21.3455	0.222235	45	34	55	0.335821	0.000626981	74366.9	4124.96	19527.5	23652.5	50714.4	3.04347e+06	57.0959	4.18044e+06	78.4256	8.46
1503804	Pará	PA	Jacundá	200833	Amazon	11.1809	98.6994	1.3006	14.1919	28501.9	30.0517	1	802	82	15	0.892102	0.0120249	0	4003.44	23186.4	27189.8	-27189.8	0	0	60213.7	29.982	17.23
1503903	Pará	PA	Juruti	830519	Amazon	2.06612	91.5349	8.4651	72.7785	604439	0	0	78	29	76	0.42623	0.0138752	73206.9	3449.38	1499.93	4949.31	68257.6	128.16	0.0154313	43.2	0.00520157	19.39
1504000	Pará	PA	Limoeiro do Ajuru	149020	Amazon	1.66493	99.474	0.52602	53.7639	80118.7	8.07659	0.150223	40	6	14	0.666667	0.0521227	5700.19	188.863	0	188.863	5511.33	0	0	12038.9	8.07876	15.88
1504059	Pará	PA	Mãe do Rio	46949.5	Amazon	17.0515	98.968	1.03202	4.33385	2034.72	0	0	277	13	7	0.93266	0.0403028	0	395.19	6284.5	6679.69	-6679.69	0	0	0	0	20.08
1504109	Pará	PA	Magalhães Barata	32526.7	Amazon	8.20189	93.368	6.63201	35.7302	11621.9	34.3575	0.961582	23	2	0	0.92	0.0423735	0.71036	152.301	0	152.301	-151.591	0	0	11163.3	34.3205	19.79
1504208	Pará	PA	Marabá	1.51282e+06	Amazon	25.6606	97.6635	2.33655	44.6641	675687	21.0567	0.471445	2418	255	184	0.846342	0.0138374	2343.69	12019.1	44787.4	56806.5	-54462.9	21465.6	1.41892	339711	22.4555	30.74
1504307	Pará	PA	Maracanã	85567	Amazon	7.53676	93.9494	6.05064	41.1333	35196.5	32.1757	0.782232	81	6	1	0.920455	0.0854026	4274.01	265.24	53.8099	319.05	3954.96	0	0	27658	32.3232	14.4
1504406	Pará	PA	Marapanim	79599.3	Amazon	2.49575	85.3554	14.6446	35.9198	28591.9	22.6777	0.631343	114	7	2	0.926829	0.0777868	804.081	556.377	307.092	863.469	-59.388	0	0	18221.6	22.8916	19.33
1504422	Pará	PA	Marituba	10334.4	Amazon	24.6479	100	0	29.1082	3008.16	30.8552	1	7	0	2	0.777778	0.0475939	0	49.3475	467.944	517.291	-517.291	0	0	3181.95	30.7899	34.1
1504455	Pará	PA	Medicilândia	827269	Amazon	19.5285	95.8168	4.18319	76.0652	629264	0	0	2487	13	6	0.992418	0.00918432	65650.7	1455.69	1811.67	3267.36	62383.3	30096.4	3.63804	29903.8	3.61477	10.01
1504505	Pará	PA	Melgaço	677412	Amazon	0.740741	98.0064	1.99363	46.7181	316474	30.1531	0.645426	9	4	8	0.428571	0.00938581	14151.3	104.365	818.798	923.163	13228.1	0	0	204384	30.1714	6.82
1504604	Pará	PA	Mocajuba	87081.5	Amazon	11.4855	99.3658	0.634178	35.0564	30527.6	0	0	106	5	4	0.921739	0.0425145	873.233	313.877	0	313.877	559.355	0	0	0	0	19.3
1504703	Pará	PA	Moju	909420	Amazon	5.56567	93.7239	6.27613	53.5116	486645	0	0	4605	142	119	0.946363	0.0194107	12656.2	3688.39	1565.99	5254.38	7401.85	8590.05	0.944564	8590.05	0.944564	12.92
1504752	Pará	PA	Mojuí dos Campos	498827	Amazon	0	0	0	65.7695	328076	0	0	2773	55	11	0.976752	0	91960.6	8663.6	2381	11044.6	80916	0	0	0	0	NA
1504802	Pará	PA	Monte Alegre	1.81527e+06	Amazon	7.53512	92.7307	7.26926	76.4759	1.38824e+06	56.6292	0.740484	2167	56	17	0.967411	0.00657799	26579.4	4148.81	1201.87	5350.68	21228.7	52466	2.89026	1.0803e+06	59.5118	18.39
1504901	Pará	PA	Muaná	376336	Amazon	4.36811	95.0395	4.96047	72.7156	273655	89.3908	1	126	32	50	0.605769	0.0192505	108091	108.627	78.7297	187.357	107904	0	0	336653	89.4553	11.3
1504950	Pará	PA	Nova Esperança do Piriá	280934	Amazon	7.16511	86.3515	13.6485	46.0547	129383	0	0	117	13	15	0.806897	0.0150172	22.5644	798.464	1664.77	2463.24	-2440.67	146718	52.2252	146660	52.2044	9.9
1504976	Pará	PA	Nova Ipixuna	156419	Amazon	9.38511	100	0	21.1833	33134.8	14.0815	0.664745	801	24	16	0.952438	0.0185147	0	1968.86	1986.3	3955.16	-3955.16	0	0	21868.7	13.9808	11.29
1505007	Pará	PA	Nova Timboteua	48985.6	Amazon	8.87574	99.8327	0.167285	22.9865	11260.1	0	0	90	17	7	0.789474	0.0669715	0	341.449	2278.73	2620.18	-2620.18	0	0	0	0	18.56
1505031	Pará	PA	Novo Progresso	3.81624e+06	Amazon	10.8179	76.7165	23.2835	85.6974	3.27042e+06	38.3998	0.448086	1190	607	80	0.63399	0.00102176	17218.8	6370.18	27725.4	34095.6	-16876.8	0	0	1.46462e+06	38.3786	19.46
1505064	Pará	PA	Novo Repartimento	1.53988e+06	Amazon	9.99131	98.4351	1.56488	45.9564	707675	14.3005	0.311175	5328	346	82	0.925643	0.0083571	667.108	12108.1	15693.6	27801.7	-27134.5	212685	13.8118	433420	28.1463	11.85
1505106	Pará	PA	Óbidos	2.80216e+06	Amazon	4.44516	97.5263	2.47366	88.6092	2.48297e+06	27.845	0.314245	1726	95	33	0.93096	0.00339575	23086.7	4305.47	1229.24	5534.71	17552	1.31577e+06	46.9554	2.0834e+06	74.3497	17.83
1505205	Pará	PA	Oeiras do Pará	385232	Amazon	0.884583	96.5024	3.49755	72.1388	277902	22.372	0.310125	83	9	10	0.813725	0.0166787	14029.4	558.822	43.7108	602.533	13426.9	0	0	86186.2	22.3725	12.64
1505304	Pará	PA	Oriximiná	1.07604e+07	Amazon	6.90335	93.2371	6.76285	96.6451	1.03994e+07	63.7153	0.659271	1565	48	14	0.961893	0.000826348	30357.3	5994.36	4642.24	10636.6	19720.7	4.96245e+06	46.1177	1.008e+07	93.6767	25.06
1505403	Pará	PA	Ourém	56239.2	Amazon	7.21903	95.7549	4.2451	12.323	6930.36	0	0	143	25	6	0.821839	0.0552194	0	361.184	820.755	1181.94	-1181.94	0	0	0	0	16.41
1505437	Pará	PA	Ourilândia do Norte	1.44107e+06	Amazon	5.16667	21.3936	78.6064	88.0126	1.26832e+06	0	0	723	42	22	0.918679	0.00218758	493.287	1754.26	25240	26994.3	-26501	1.22035e+06	84.6839	1.21989e+06	84.6516	20.7
1505486	Pará	PA	Pacajá	1.18324e+06	Amazon	5.2549	99.1908	0.809154	56.3061	666237	0	0	4511	303	67	0.924196	0.0077455	6878.15	4405.27	123.516	4528.78	2349.37	445.32	0.0376356	330.3	0.0279149	11.45
1505494	Pará	PA	Palestina do Pará	98436.9	Amazon	4.38596	99.9989	0.00110139	14.5925	14364.4	0.311042	0.0213153	258	33	18	0.834951	0.0105818	0	1817.87	7813.62	9631.49	-9631.49	0	0	203.22	0.206447	17.68
1505502	Pará	PA	Paragominas	1.93424e+06	Amazon	60.0868	99.6555	0.344501	55.422	1.07199e+06	0.0239303	0.000431784	801	234	515	0.516774	0.00477939	35574	18909.5	78102	97011.5	-61437.5	97741.3	5.05322	98449.1	5.08981	24.15
1505536	Pará	PA	Parauapebas	688626	Amazon	18.0723	99.0083	0.991748	81.9521	564344	42.0518	0.513126	529	39	8	0.918403	0.010267	621.845	1063.49	11138	12201.5	-11579.6	264124	38.3552	553302	80.3487	36.89
1505551	Pará	PA	Pau D'Arco	167143	Amazon	20.0669	100	0	44.1969	73872	0	0	302	38	23	0.831956	0.00509013	12113.5	854.212	4602.34	5456.55	6656.95	19767.5	11.8267	19715.1	11.7954	16.19
1505601	Pará	PA	Peixe-Boi	45022.5	Amazon	22.7488	100	0	20.349	9161.64	0	0	104	18	2	0.83871	0.0283281	0	434.729	1493.76	1928.49	-1928.49	0	0	0	0	17.4
1505635	Pará	PA	Piçarra	331273	Amazon	13.8643	100	0	10.6812	35384	0.00065203	6.10445e-05	1660	79	32	0.937324	0.0106988	0.6144	3295.85	41924.2	45220.1	-45219.5	0	0	2.79	0.000842205	11.9
1505650	Pará	PA	Placas	717324	Amazon	13.3975	99.2042	0.795762	75.0997	538708	2.91309	0.0387896	2675	58	14	0.97379	0.0107463	26411.1	1073.13	17.157	1090.29	25320.8	128114	17.86	148669	20.7255	11.13
1505700	Pará	PA	Ponta de Pedras	336377	Amazon	5.87459	99.5706	0.429352	78.6956	264714	88.5645	1	412	37	39	0.844262	0.0145063	81040.7	30.9741	0	30.9741	81009.7	0	0	297828	88.5398	14.25
1505809	Pará	PA	Portel	2.53851e+06	Amazon	1.2844	93.7908	6.20919	89.3378	2.26785e+06	7.41437	0.0829925	249	158	121	0.471591	0.0035663	159760	2913.81	886.777	3800.59	155960	0	0	188348	7.41961	10.61
1505908	Pará	PA	Porto de Moz	1.74231e+06	Amazon	15.159	99.5362	0.463805	86.1796	1.50152e+06	73.9805	0.858446	730	50	15	0.918239	0.00431461	18518.8	1788.36	7313.07	9101.43	9417.36	0	0	1.28846e+06	73.9511	12.15
1506005	Pará	PA	Prainha	1.47871e+06	Amazon	7.39575	99.1138	0.886211	78.3525	1.1586e+06	19.6568	0.250876	2391	144	57	0.922454	0.00493026	76282.6	5442.81	4209.39	9652.2	66630.5	0	0	291398	19.7063	12.6
1506104	Pará	PA	Primavera	25860.2	Amazon	10.1045	98.8561	1.14394	27.6123	7140.6	0	0	43	8	1	0.826923	0.0642438	37.7568	112.915	44.7143	157.629	-119.872	0	0	0	0	16.64
1506112	Pará	PA	Quatipuru	32611.5	Amazon	8.18713	96.9496	3.0504	51.4519	16779.2	0.454533	0.00883413	28	1	0	0.965517	0.103061	3911.62	134.713	0	134.713	3776.91	0	0	0	0	11.62
1506138	Pará	PA	Redenção	382384	Amazon	19.021	100	0	30.5759	116917	0	0	706	100	61	0.814302	0.00674254	31766.9	2751.09	30334.1	33085.2	-1318.34	1258.2	0.329041	1341.45	0.350813	23.34
1506161	Pará	PA	Rio Maria	411464	Amazon	16.368	54.7532	45.2468	18.2	74886.5	0	0	599	118	80	0.751568	0.00470174	4372.57	2893.24	57190.1	60083.4	-55710.8	0	0	0	0	17.64
1506187	Pará	PA	Rondon do Pará	824645	Amazon	17.6101	99.9624	0.0376449	34.2846	282727	0	0	1892	351	141	0.793624	0.00623711	4003.48	6336.46	35347.3	41683.8	-37680.3	400.77	0.0485991	400.77	0.0485991	14.77
1506195	Pará	PA	Rurópolis	702137	Amazon	4.05449	97.7868	2.21316	73.7048	517509	26.6418	0.361466	3804	51	10	0.984217	0.0133698	20435.7	892.15	245.219	1137.37	19298.3	0	0	186798	26.6042	11.36
1506203	Pará	PA	Salinópolis	23774	Amazon	17.2549	89.8172	10.1828	60.7143	14434.2	1.37041	0.0225714	25	1	0	0.961538	0.104552	2968.99	35.2738	0	35.2738	2933.72	0	0	226.71	0.953606	22.63
1506302	Pará	PA	Salvaterra	103908	Amazon	13.6253	98.3133	1.68667	60.9944	63378	75.7454	1	12	5	13	0.4	0.0273098	18473.7	315.573	374.518	690.09	17783.6	0	0	78637	75.6794	21.17
1506351	Pará	PA	Santa Bárbara do Pará	27815.6	Amazon	55	100	0	35.8426	9969.84	0	0	139	6	15	0.86875	0.161713	0.348936	452.145	1334.1	1786.24	-1785.89	0	0	0	0	24.35
1506401	Pará	PA	Santa Cruz do Arari	107666	Amazon	1.5	100	0	97.295	104754	100.003	1	25	7	16	0.520833	0.0130198	18513.4	9.54264	0	9.54264	18503.8	0	0	107665	99.9996	13.73
1506500	Pará	PA	Santa Isabel do Pará	71766.8	Amazon	10.7904	92.7302	7.26976	22.9534	16472.9	1.43515	0.0625246	451	30	3	0.931818	0.095801	0.293056	508.978	889.131	1398.11	-1397.82	0	0	1024.47	1.4275	29.28
1506559	Pará	PA	Santa Luzia do Pará	135613	Amazon	11.7048	99.1751	0.824864	8.64764	11727.4	0	0	328	30	12	0.886486	0.0259404	0.299653	658.924	10610.6	11269.5	-11269.2	37267.7	27.4808	37344.8	27.5377	15.43
1506583	Pará	PA	Santa Maria das Barreiras	1.03303e+06	Amazon	23.8477	98.8804	1.11965	43.2223	446498	0.0160567	0.000371491	1632	161	127	0.85	0.00365636	118651	8363.92	77503.2	85867.1	32784.4	1629.9	0.157779	1787.94	0.173077	10.2
1506609	Pará	PA	Santa Maria do Pará	45772.8	Amazon	3.14607	94.3556	5.64439	9.7014	4440.6	0	0	215	15	1	0.930736	0.0916593	0	292.71	3914.63	4207.34	-4207.34	0	0	0	0	16.5
1506708	Pará	PA	Santana do Araguaia	1.15916e+06	Amazon	17.5377	97.8029	2.19715	38.3581	444631	0.0976433	0.00254557	778	80	171	0.756074	0.0101967	29173.2	11491.6	73149	84640.6	-55467.4	0	0	1188.45	0.102527	18.02
1506807	Pará	PA	Santarém	1.78985e+06	Amazon	5.86453	89.9013	10.0987	62.0882	1.11129e+06	25.6765	0.413548	1572	66	87	0.911304	0.0187771	91960.6	8663.6	2381	11044.6	80916	51293.9	2.86582	510527	28.5234	34.3
1506906	Pará	PA	Santarém Novo	22951.2	Amazon	17.3913	99.1583	0.841716	31.3129	7186.68	11.2194	0.3583	15	5	2	0.681818	0.0542751	0	150.428	0	150.428	-150.428	0	0	2565.27	11.1771	16.36
1507003	Pará	PA	Santo Antônio do Tauá	53762.8	Amazon	8.88889	97.761	2.23899	21.471	11543.4	0.0425201	0.00198035	173	12	1	0.930108	0.0906849	38.8148	450.612	524.912	975.523	-936.709	0	0	22.86	0.0425201	24.12
1507102	Pará	PA	São Caetano de Odivelas	74347.1	Amazon	7.30838	93.0115	6.98846	22.8787	17009.6	25.3502	1	61	8	0	0.884058	0.0527118	3.0289	190.545	0	190.545	-187.516	0	0	19003	25.5598	18.35
1507151	Pará	PA	São Domingos do Araguaia	139247	Amazon	6.57277	100	0	8.44264	11756.2	0	0	542	56	21	0.875606	0.0232423	0.00284901	852.749	108.823	961.572	-961.569	1417.05	1.01765	1352.16	0.971049	18.16
1507201	Pará	PA	São Domingos do Capim	167726	Amazon	2.05479	95.1498	4.85023	18.5151	31054.7	0	0	1608	42	14	0.966346	0.0554861	0	1258.05	3225.24	4483.3	-4483.3	0	0	0	0	15.02
1507300	Pará	PA	São Félix do Xingu	8.42138e+06	Amazon	9.02609	96.5229	3.47708	78.5349	6.61372e+06	19.0848	0.24301	5641	911	487	0.801392	0.00213236	66080	25514.1	118082	143596	-77516	4.49257e+06	53.3472	6.09818e+06	72.413	13.39
1507409	Pará	PA	São Francisco do Pará	47956.8	Amazon	9.35006	95.9331	4.06688	13.2277	6343.56	0	0	163	16	5	0.88587	0.077494	0	252.751	2213.23	2465.99	-2465.99	0	0	0	0	18.83
1507458	Pará	PA	São Geraldo do Araguaia	316841	Amazon	17.2996	99.6123	0.387669	20.6127	65309.4	16.3881	0.795049	863	71	30	0.895228	0.0155078	149.843	2888.61	59419.1	62307.8	-62157.9	25408.5	8.01934	77462.4	24.4484	18.01
1507466	Pará	PA	São João da Ponta	19591.9	Amazon	33.3333	100	0	39.4492	7728.84	16.9536	0.429759	77	2	0	0.974684	0.0866451	0	76.0579	1.64394	77.7018	-77.7018	0	0	3379.5	17.2495	18.5
1507474	Pará	PA	São João de Pirabas	70554.7	Amazon	21.6028	97.3789	2.6211	45.5111	32110.2	0.158303	0.00347833	67	6	1	0.905405	0.0535835	3980.2	200.212	0	200.212	3779.99	0	0	86.58	0.122713	10.48
1507508	Pará	PA	São João do Araguaia	127990	Amazon	11.74	97.7684	2.2316	20.5588	26313.1	0	0	600	45	14	0.91047	0.029362	12.3613	938.023	70.8654	1008.89	-996.527	0	0	0	0	12.67
1507607	Pará	PA	São Miguel do Guamá	111018	Amazon	3.76984	98.986	1.01399	18.2415	20251.4	0	0	366	33	11	0.892683	0.0732818	0	1006.06	11722.9	12729	-12729	0	0	0	0	16.57
1507706	Pará	PA	São Sebastião da Boa Vista	163226	Amazon	1.83897	96.345	3.65501	78.9519	128870	94.4127	1	38	8	12	0.655172	0.0275869	8535.37	87.4746	39.5398	127.014	8408.36	0	0	154093	94.4048	15.53
1507755	Pará	PA	Sapucaia	129820	Amazon	48.1013	100	0	10.9611	14229.7	0	0	102	20	24	0.69863	0.00622357	0	1405.87	31822.9	33228.8	-33228.8	0	0	0	0	13.55
1507805	Pará	PA	Senador José Porfírio	1.442e+06	Amazon	17.0143	95.4391	4.56086	91.6971	1.32227e+06	0	0	1057	38	44	0.928007	0.00178072	13367.6	2866.94	787.42	3654.36	9713.22	1.00939e+06	69.9991	1.00904e+06	69.9751	8.78
1507904	Pará	PA	Soure	351734	Amazon	57.3034	99.2182	0.781829	77.7669	273533	80.5048	1	41	16	46	0.398058	0.00215342	36477.7	198.449	459.437	657.887	35819.8	0	0	282875	80.423	27.25
1507953	Pará	PA	Tailândia	443025	Amazon	10.9091	97.0452	2.95484	50.8789	225406	0	0	1144	100	122	0.837482	0.0167335	5797.02	3264.09	11335.6	14599.7	-8802.65	0	0	0	0	16.26
1507961	Pará	PA	Terra Alta	20641.5	Amazon	12.5926	91.3375	8.66254	18.3074	3778.92	0	0	215	3	2	0.977273	0.102836	0	149.315	326.663	475.978	-475.978	0	0	0	0	20.54
1507979	Pará	PA	Terra Santa	189652	Amazon	8.53392	100	0	61.5374	116707	27.4179	0.445549	1194	16	2	0.985149	0.013841	229.937	1344.49	56.676	1401.16	-1171.23	0	0	52081.5	27.4616	22.56
1508001	Pará	PA	Tomé-Açu	514540	Amazon	14.0696	99.2334	0.766582	43.0473	221495	0	0	1777	122	109	0.88496	0.0203517	8815.59	2296.99	618.094	2915.08	5900.51	1817.1	0.353151	1817.1	0.353151	16.49
1508035	Pará	PA	Tracuateua	93427.9	Amazon	2.57542	93.6074	6.39262	37.5618	35093.2	28.5682	0.760566	130	6	2	0.942029	0.102622	3117.31	366.908	555.655	922.564	2194.75	0	0	26721.2	28.6009	13
1508050	Pará	PA	Trairão	1.19912e+06	Amazon	5.00481	98.3595	1.64052	89.784	1.07662e+06	67.9572	0.756897	1948	106	10	0.943798	0.00394249	6109.87	834.32	361.948	1196.27	4913.6	19766.3	1.64841	821317	68.4934	10.74
1508084	Pará	PA	Tucumã	251261	Amazon	7.76515	45.4778	54.5222	9.23321	23199.5	0	0	615	19	4	0.96395	0.0143619	5.16e-05	2163.5	55414.1	57577.5	-57577.5	927.36	0.369082	801.81	0.319114	18.22
1508100	Pará	PA	Tucuruí	208620	Amazon	48.8636	98.4306	1.56936	40.6864	84880.1	52.5342	1	585	31	18	0.922713	0.00964218	390.842	3004.71	7911.23	10915.9	-10525.1	10094.5	4.83869	119712	57.3828	33.2
1508126	Pará	PA	Ulianópolis	508850	Amazon	11.3475	100	0	32.7906	166855	0	0	220	103	149	0.466102	0.0103611	2031.29	5653.65	17894.9	23548.6	-21517.3	0	0	0	0	13.63
1508159	Pará	PA	Uruará	1.07915e+06	Amazon	6.9068	99.213	0.786976	71.429	770825	0	0	4622	194	41	0.951616	0.00795279	40944.4	2750.62	1181.63	3932.25	37012.1	92428.5	8.56495	92359.7	8.55857	14.54
1508209	Pará	PA	Vigia	53908.3	Amazon	7.93826	95.4824	4.51756	29.7225	16022.9	0.0522554	0.00175811	115	12	0	0.905512	0.115878	10.9072	389.375	175.428	564.803	-553.895	0	0	26.46	0.0490834	18.99
1508308	Pará	PA	Viseu	491511	Amazon	7.33504	93.733	6.26697	27.9533	137394	9.07526	0.324658	660	45	42	0.883534	0.0225189	3727.78	2453.66	6152.17	8605.83	-4878.05	1949.67	0.396669	0	0	11.43
1508357	Pará	PA	Vitória do Xingu	308956	Amazon	10.8696	98.753	1.24698	34.5471	106735	0	0	1582	143	4	0.91498	0.0110664	1.99551	3223.91	13214	16437.9	-16435.9	9867.51	3.19383	9890.19	3.20117	12.39
1508407	Pará	PA	Xinguara	377938	Amazon	17.2968	73.2959	26.7041	10.6315	40180.7	0	0	706	75	48	0.851628	0.0109112	0.148008	3540.9	57708.9	61249.8	-61249.7	0	0	0	0	20.74
1600055	Amapá	AP	Serra do Navio	771310	Amazon	48.8889	100	0	99.0535	764009	95.7521	0.966671	17	0	1	0.944444	0.000940875	2196.7	98.0918	584.69	682.781	1513.92	0	0	738618	95.7615	37.87
1600105	Amapá	AP	Amapá	916768	Amazon	60.6452	100	0	82.4315	755706	64.7798	0.785862	20	34	10	0.3125	0.000488292	68808.6	600.903	1828.3	2429.21	66379.4	0	0	0	0	25.99
1600154	Amapá	AP	Pedra Branca do Amapari	962528	Amazon	48.8889	98.7053	1.29467	97.1136	934746	60.5437	0.623432	131	3	3	0.956204	0.00227953	9174.07	290.318	985.563	1275.88	7898.19	234434	24.356	814394	84.6099	23.45
1600204	Amapá	AP	Calçoene	1.42319e+06	Amazon	41.8478	97.6485	2.35147	97.6705	1.39003e+06	80.6985	0.826232	27	24	9	0.45	0.000512039	54288	449.178	1831.13	2280.31	52007.7	0	0	1.14824e+06	80.6811	22.58
1600212	Amapá	AP	Cutias	217951	Amazon	18.4615	98.835	1.16495	86.3993	188308	0.0139573	0.000161544	189	19	19	0.832599	0.003728	24693.2	562.955	21.4542	584.409	24108.8	0	0	14.58	0.00668959	27.96
1600238	Amapá	AP	Ferreira Gomes	497389	Amazon	30.8642	93.9909	6.00912	95.6787	475895	57.8008	0.604114	157	38	5	0.785	0.00139223	104077	465.869	1164.93	1630.8	102447	0	0	287568	57.8154	30.98
1600253	Amapá	AP	Itaubal	162288	Amazon	55.814	100	0	69.3475	112542	0.0817991	0.00117955	60	38	6	0.576923	0.00561458	27068	608.867	1563.35	2172.22	24895.8	0	0	132.75	0.0817991	17.42
1600279	Amapá	AP	Laranjal do Jari	3.07832e+06	Amazon	86.3095	78.7645	21.2355	98.0873	3.01944e+06	80.9171	0.82495	7	4	0	0.636364	0.000277707	20252	427.844	850.38	1278.22	18973.8	424643	13.7946	2.91273e+06	94.6207	30.85
1600303	Amapá	AP	Macapá	650215	Amazon	41.1192	86.8233	13.1767	78.9859	513578	3.44378	0.0436	939	150	23	0.844424	0.0125144	160829	1048.18	1531.25	2579.43	158250	0	0	22394.2	3.44412	51.36
1600402	Amapá	AP	Mazagão	1.32949e+06	Amazon	20.7792	99.7891	0.21091	97.2583	1.29304e+06	44.1282	0.453721	545	51	5	0.906822	0.00239248	92107.2	396.957	177.49	574.447	91532.8	6614.91	0.497554	592433	44.561	23.15
1600501	Amapá	AP	Oiapoque	2.26254e+06	Amazon	8.33333	86.4159	13.5841	97.5429	2.20695e+06	73.646	0.755011	14	1	2	0.823529	0.0013321	11851.1	649.618	2473.68	3123.3	8727.78	518065	22.8975	2.1686e+06	95.8477	24.11
1600535	Amapá	AP	Porto Grande	442512	Amazon	32.2844	99.7537	0.246313	91.1129	403186	41.1314	0.451433	747	51	8	0.926799	0.00583446	48210.7	382.584	24.8574	407.441	47803.2	0	0	181872	41.1	27.63
1600550	Amapá	AP	Pracuúba	494854	Amazon	47.561	100	0	96.9485	479754	72.4246	0.747042	11	6	5	0.5	0.00129505	28665	288.013	1993.35	2281.36	26383.7	0	0	358187	72.3824	24.97
1600600	Amapá	AP	Santana	154221	Amazon	46.6165	97.735	2.26495	92.9492	143347	0	0	386	68	5	0.840959	0.00581094	79032.1	217.107	184.208	401.314	78630.8	0	0	0	0	40.89
1600709	Amapá	AP	Tartarugalzinho	668475	Amazon	60.9489	99.9885	0.0114566	92.7966	620322	27.713	0.298642	70	126	38	0.299145	0.00315249	158433	1688.02	1058.37	2746.39	155687	0	0	185396	27.7342	17.15
1600808	Amapá	AP	Vitória do Jari	250900	Amazon	26.1364	100	0	86.5399	217128	45.0303	0.520342	8	4	6	0.444444	0.00296836	11217.6	237.44	0.463931	237.904	10979.7	0	0	113305	45.1594	24.12
1700251	Tocantins	TO	Abreulândia	189522	Cerrado	13.1687	99.8511	0.148878	67.676	128261	77.453	1	439	95	32	0.775618	0.00231208	66226.7	704.811	0	704.811	65521.9	0	0	146732	77.4219	23.69
1700301	Tocantins	TO	Aguiarnópolis	23539.6	Cerrado	71.4286	99.4525	0.54754	45.2578	10653.5	0	0	1811	6	2	0.995602	0.0177544	0.54719	249.71	1378.14	1627.85	-1627.3	0	0	0	0	25.13
1700350	Tocantins	TO	Aliança do Tocantins	157976	Cerrado	41.6382	100	0	42.1485	66584.5	0	0	962	107	17	0.88582	0.00239914	10428.4	1242.41	1285.33	2527.74	7900.7	0	0	0	0	29.96
1700400	Tocantins	TO	Almas	401327	Cerrado	31.7935	99.7	0.30003	90.7893	364362	13.1122	0.144425	802	163	73	0.77264	0.00160825	172622	605.634	514.919	1120.55	171501	0	0	52793.5	13.1547	24.23
1700707	Tocantins	TO	Alvorada	121218	Cerrado	58.1731	100	0	28.8398	34958.9	0	0	392	84	18	0.793522	0.00250252	4100.27	1500.23	8199.1	9699.33	-5599.06	0	0	0	0	31.25
1701002	Tocantins	TO	Ananás	157698	Amazon	27.0992	100	0	24.7667	39056.8	6.05409	0.244444	363	60	34	0.794311	0.00434411	42.6438	2574.26	38396.8	40971.1	-40928.4	0	0	9479.7	6.01128	28.05
1701051	Tocantins	TO	Angico	45173.6	Cerrado	16.7857	100	0	48.6555	21979.4	0	0	607	11	4	0.975884	0.0107818	3305.45	313.663	480.676	794.339	2511.11	0	0	0	0	23.8
1701101	Tocantins	TO	Aparecida do Rio Negro	116038	Cerrado	18.9474	90.0934	9.90661	56.1344	65137	8.63301	0.153792	1216	67	15	0.936826	0.00303875	20131.8	758.723	2688.22	3446.94	16684.9	0	0	9910.71	8.54095	26.66
1701309	Tocantins	TO	Aragominas	117306	Amazon	41.8242	99.0215	0.978456	23.8652	27995.4	0	0	371	30	19	0.883333	0.0150005	0	745.232	6354.93	7100.16	-7100.16	0	0	0	0	17.29
1701903	Tocantins	TO	Araguacema	277848	Cerrado	48.6486	100	0	66.1641	183835	99.7768	1	191	71	38	0.636667	0.00538026	62059	1805.09	891.931	2697.02	59362	200.43	0.0721366	277144	99.7466	25.37
1702000	Tocantins	TO	Araguaçu	516783	Cerrado	33.4988	99.9845	0.0154742	33.3604	172401	0	0	1270	262	113	0.772036	0.00255503	22456.2	6950.25	24605.5	31555.8	-9099.62	0	0	0	0	24.7
1702109	Tocantins	TO	Araguaína	400044	Cerrado	15.6375	99.7356	0.264419	31.8014	127220	3.57339	0.112366	1605	150	54	0.887231	0.00930767	1469.93	3163.11	59904	63067.1	-61597.2	0	0	14388	3.59661	42.88
1702158	Tocantins	TO	Araguanã	83603.6	Amazon	88.3212	100	0	10.3603	8661.6	0.245767	0.0237219	132	35	12	0.73743	0.00871701	0	1433.11	23503.5	24936.6	-24936.6	0	0	218.25	0.261053	19.65
1702208	Tocantins	TO	Araguatins	262530	Amazon	34.2266	97.3209	2.6791	27.8663	73157.4	0	0	1094	76	33	0.909393	0.0159392	12.9629	1783.14	18497.2	20280.3	-20267.4	0	0	0	0	23.9
1702307	Tocantins	TO	Arapoema	155223	Amazon	28.3388	100	0	4.49747	6981.12	0	0	244	36	19	0.816054	0.00366976	0	2056.11	54709	56765.2	-56765.2	0	0	0	0	24.95
1702406	Tocantins	TO	Arraias	578691	Cerrado	7.46753	98.9038	1.09617	80.657	466755	0	0	743	156	120	0.729146	0.00225831	281444	1425.75	6672.09	8097.84	273347	0	0	0	0	25.23
1702554	Tocantins	TO	Augustinópolis	39497.8	Cerrado	32.4706	100	0	17.105	6756.12	0	0	1215	18	3	0.98301	0.0299675	0	263.963	3112.62	3376.58	-3376.58	0	0	0	0	27.11
1702703	Tocantins	TO	Aurora do Tocantins	75283.5	Cerrado	4.25532	100	0	58.2677	43866	0.0199645	0.000342634	581	39	21	0.906396	0.00529925	15002.4	326.275	3282.96	3609.23	11393.2	0	0	15.03	0.0199645	23.84
1702901	Tocantins	TO	Axixá do Tocantins	15021.4	Cerrado	17.3203	100	0	29.8015	4476.6	0	0	820	5	0	0.993939	0.0426563	466.325	99.492	581.785	681.277	-214.952	0	0	0	0	23.26
1703008	Tocantins	TO	Babaçulândia	178847	Cerrado	12.1951	99.6086	0.391441	83.8099	149892	0.44666	0.00532945	2324	47	8	0.976881	0.012188	78664.5	420.089	271.044	691.133	77973.3	0	0	725.76	0.405799	23.02
1703057	Tocantins	TO	Bandeirantes do Tocantins	154185	Amazon	29.4737	100	0	7.70198	11875.3	0	0	174	78	27	0.623656	0.00268616	0	925.745	49096.8	50022.5	-50022.5	0	0	0	0	21.85
1703073	Tocantins	TO	Barra do Ouro	110635	Cerrado	8.29493	100	0	75.804	83866	0	0	474	54	14	0.874539	0.00656085	46589.7	583.083	409.412	992.495	45597.2	0	0	0	0	19.76
1703107	Tocantins	TO	Barrolândia	71330.5	Cerrado	42.8571	97.5941	2.40586	34.9	24894.4	0	0	444	40	5	0.907975	0.00488512	3618.73	414.738	0	414.738	3203.99	0	0	0	0	19.9
1703206	Tocantins	TO	Bernardo Sayão	92689.4	Amazon	18.7228	100	0	2.38513	2210.76	0	0	98	11	7	0.844828	0.0104068	0	951.468	29420.6	30372.1	-30372.1	0	0	0	0	23.66
1703305	Tocantins	TO	Bom Jesus do Tocantins	133268	Cerrado	21.4815	100	0	77.9909	103937	0	0	1055	81	14	0.917391	0.0032946	25189.5	431.694	0	431.694	24757.8	0	0	0	0	22.11
1703602	Tocantins	TO	Brasilândia do Tocantins	64147.2	Cerrado	8.10811	97.3436	2.65637	54.7662	35131	0	0	553	18	10	0.951807	0.00388583	13409.6	226.19	1836.97	2063.16	11346.4	0	0	0	0	26.63
1703701	Tocantins	TO	Brejinho de Nazaré	172446	Cerrado	17.7866	100	0	50.7299	87481.8	0	0	632	87	33	0.840426	0.00236913	27016.8	1695.14	992.038	2687.17	24329.7	0	0	0	0	28.58
1703800	Tocantins	TO	Buriti do Tocantins	25192	Cerrado	65.1899	100	0	13.43	3383.28	0.0532311	0.00396361	119	20	1	0.85	0.0315767	0	84.8834	1921.59	2006.47	-2006.47	0	0	11.52	0.0457287	28.09
1703826	Tocantins	TO	Cachoeirinha	35234.8	Cerrado	61.3636	100	0	78.4812	27652.7	0	0	144	4	3	0.953642	0.00454315	777.224	71.2354	113.496	184.731	592.493	14441.7	40.987	14560.6	41.3246	26.62
1703842	Tocantins	TO	Campos Lindos	324020	Cerrado	11.7647	99.61	0.389985	75.8834	245877	0	0	1043	127	92	0.826466	0.00363722	127821	1020.81	751.703	1772.52	126049	134.55	0.0415252	92.79	0.0286371	18.18
1703867	Tocantins	TO	Cariri do Tocantins	112861	Cerrado	61.6022	100	0	29.8176	33652.4	0	0	524	68	16	0.861842	0.00652445	3136.34	1374.63	5713.34	7087.97	-3951.63	0	0	0	0	25.38
1703883	Tocantins	TO	Carmolândia	33940.7	Cerrado	21.875	100	0	19.4411	6598.44	0	0	270	9	7	0.944056	0.005878	0	312.516	7036	7348.52	-7348.52	0	0	0	0	25.38
1703891	Tocantins	TO	Carrasco Bonito	19294	Cerrado	29	100	0	35.582	6865.2	46.6251	1	231	2	1	0.987179	0.0329059	11.0305	67.6046	697.577	765.182	-754.151	0	0	9011.79	46.7076	19.46
1703909	Tocantins	TO	Caseara	169164	Cerrado	30.9091	99.9788	0.0212181	50.3713	85210.2	99.6749	1	90	43	36	0.532544	0.00460268	6590.4	1624.53	21429	23053.5	-16463.1	0	0	168639	99.6893	23.1
1704105	Tocantins	TO	Centenário	195471	Cerrado	9.45946	99.64	0.359962	92.2804	180382	0	0	542	105	45	0.783237	0.00163753	100705	193.427	8.20091	201.628	100503	0	0	0	0	19.22
1704600	Tocantins	TO	Chapada de Areia	65925.3	Cerrado	16.4062	100	0	60.874	40131.4	47.2993	0.777004	331	46	3	0.871053	0.0042046	13728.2	287.365	49.3693	336.734	13391.5	0	0	31046.9	47.0941	16.71
1705102	Tocantins	TO	Chapada da Natividade	164648	Cerrado	10.2908	99.0623	0.937711	77.2721	127227	0	0	2335	61	25	0.964477	0.00314203	64997.6	602.471	0.143825	602.615	64395	0	0	0	0	16.47
1705508	Tocantins	TO	Colinas do Tocantins	84385.2	Cerrado	16.3814	99.9233	0.0766975	30.0828	25385.4	0	0	408	48	4	0.886957	0.00688768	2515.09	244.322	7514.16	7758.48	-5243.4	0	0	0	0	30.31
1705557	Tocantins	TO	Combinado	20957.4	Cerrado	66.5116	100	0	44.9816	9426.96	0	0	386	5	2	0.982188	0.0147879	456.323	59.2397	1077.05	1136.29	-679.969	0	0	0	0	25.77
1705607	Tocantins	TO	Conceição do Tocantins	250076	Cerrado	24.2915	100	0	92.0929	230302	0	0	439	93	50	0.754296	0.00202067	143949	273.376	3.50574	276.881	143672	0	0	0	0	19.42
1706001	Tocantins	TO	Couto Magalhães	158580	Cerrado	16.3166	99.5845	0.415519	65.9415	104570	0.0855279	0.00129703	298	68	30	0.752525	0.00796439	22208.4	506.657	458.901	965.558	21242.9	0	0	50.58	0.0318956	21.07
1706100	Tocantins	TO	Cristalândia	184825	Cerrado	49.6795	98.6792	1.32084	59.7748	110479	0	0	538	102	36	0.795858	0.00290155	43126.6	1039.09	0.435469	1039.53	42087.1	0	0	0	0	29.48
1706258	Tocantins	TO	Crixás do Tocantins	98670	Cerrado	34.2857	100	0	38.1504	37643	0	0	357	53	18	0.834112	0.00280674	8641.32	879.946	2779.38	3659.33	4981.99	0	0	0	0	20.06
1706506	Tocantins	TO	Darcinópolis	163917	Cerrado	17.3333	99.9003	0.0997082	72.1409	118251	0	0	347	60	23	0.806977	0.00434587	50736.1	756.126	102.961	859.086	49877	0	0	0	0	13.25
1707009	Tocantins	TO	Dianópolis	321734	Cerrado	13.1234	96.9951	3.00494	89.3622	287508	0.0896269	0.00100296	761	162	67	0.768687	0.00383507	152034	476.826	137.689	614.515	151420	0	0	311.31	0.0967602	34.5
1707108	Tocantins	TO	Divinópolis do Tocantins	234745	Cerrado	27.3649	100	0	49.8013	116906	73.0921	1	725	79	32	0.867225	0.0034785	36015.4	1563.47	1326.6	2890.08	33125.3	0	0	171455	73.0389	24.46
1707207	Tocantins	TO	Dois Irmãos do Tocantins	375706	Cerrado	33.657	98.8691	1.1309	67.8994	255102	55.7122	0.820512	1185	224	33	0.821775	0.00398797	104940	1216.4	21.4688	1237.87	103702	0	0	209120	55.6604	15.18
1707306	Tocantins	TO	Dueré	342488	Cerrado	36.1472	100	0	48.0402	164532	0	0	837	191	70	0.762295	0.00190831	38357.1	2373.43	2794.06	5167.48	33189.6	0	0	0	0	24.87
1707405	Tocantins	TO	Esperantina	50402.7	Amazon	41.4579	99.6335	0.366524	46.504	23439.2	0	0	73	5	7	0.858824	0.0278096	191.445	373.391	1137.4	1510.79	-1319.34	0	0	0	0	19.41
1707553	Tocantins	TO	Fátima	38291.1	Cerrado	4.73684	97.0156	2.98441	37.0153	14173.6	0	0	245	17	3	0.924528	0.00723211	3292.19	260.107	440.266	700.373	2591.81	0	0	0	0	31.6
1707652	Tocantins	TO	Figueirópolis	193009	Cerrado	37.6307	100	0	36.6648	70766.3	0	0	370	142	29	0.683919	0.00347763	13314.9	2173.04	8618.24	10791.3	2523.64	0	0	0	0	28.62
1707702	Tocantins	TO	Filadélfia	198809	Cerrado	18.0704	99.8211	0.178876	81.6936	162415	14.7091	0.180052	625	65	4	0.900576	0.00518362	48109.9	577.396	582.395	1159.79	46950.1	0	0	29243.2	14.7091	23.14
1708205	Tocantins	TO	Formoso do Araguaia	1.34235e+06	Cerrado	36.5736	84.1121	15.8879	76.1103	1.02167e+06	0.797748	0.0104815	882	210	93	0.744304	0.00165567	44737.4	5920.87	12965.2	18886	25851.4	865546	64.48	869037	64.7401	27.88
1708254	Tocantins	TO	Fortaleza do Tabocão	62156.6	Cerrado	10.1449	100	0	19.2584	11970.4	0	0	284	34	8	0.871166	0.00299868	1796.38	167.358	5187.1	5354.46	-3558.08	0	0	0	0	25.52
1708304	Tocantins	TO	Goianorte	180100	Cerrado	3.0137	100	0	68.5539	123465	0.417869	0.00609548	865	98	22	0.878173	0.00532335	51678.5	537.15	398.625	935.774	50742.7	0	0	360.99	0.200439	19.26
1709005	Tocantins	TO	Goiatins	640865	Cerrado	5.51091	97.8572	2.14279	90.3913	579286	0	0	2307	217	80	0.885945	0.00376931	232810	1162.68	1136.89	2299.57	230510	208483	32.5316	208280	32.4998	18.93
1709302	Tocantins	TO	Guaraí	226818	Cerrado	10.089	100	0	43.1988	97982.6	0	0	828	109	24	0.861602	0.00469696	19623.2	562.995	52.3777	615.373	19007.8	0	0	0	0	35.15
1709500	Tocantins	TO	Gurupi	183610	Cerrado	33.7864	99.9814	0.0185883	35.9492	66006.4	0	0	902	118	19	0.868142	0.00510977	10754.7	1628.02	2796.05	4424.07	6330.6	0	0	0	0	44.8
1709807	Tocantins	TO	Ipueiras	81526	Cerrado	6.41026	98.5874	1.41263	69.2185	56431.1	0	0	743	26	12	0.951344	0.00313506	23176.9	645.506	13.9106	659.417	22517.5	0	0	0	0	16.81
1710508	Tocantins	TO	Itacajá	305138	Cerrado	24.1121	100	0	83.1621	253759	0	0	711	124	28	0.82387	0.0030355	93843.8	826.202	1143.79	1969.99	91873.8	97018	31.7948	97379.8	31.9134	24.33
1710706	Tocantins	TO	Itaguatins	73986.3	Cerrado	10.4034	99.5957	0.404332	67.4137	49876.9	0	0	897	11	6	0.9814	0.0104955	19134.8	430.783	424.513	855.296	18279.5	301.95	0.408116	281.16	0.380016	20.32
1710904	Tocantins	TO	Itapiratins	124397	Cerrado	4.96454	100	0	57.9111	72039.6	0	0	816	64	4	0.923077	0.00731486	26974.8	862.764	27.1779	889.942	26084.9	0	0	0	0	14.89
1711100	Tocantins	TO	Itaporã do Tocantins	97298.4	Amazon	24.3767	100	0	4.98754	4852.8	0	0	251	37	15	0.828383	0.00437648	0	656.737	34584.3	35241.1	-35241.1	0	0	0	0	24.89
1711506	Tocantins	TO	Jaú do Tocantins	217306	Cerrado	8.8853	100	0	63.326	137611	0	0	764	131	44	0.813632	0.00452512	48996.8	2269.08	109.333	2378.42	46618.4	0	0	0	0	18.62
1711803	Tocantins	TO	Juarina	48105.1	Amazon	14.9502	100	0	52.0957	25060.7	0	0	76	16	3	0.8	0.00978458	386.477	314.523	3026.14	3340.67	-2954.19	0	0	0	0	21.91
1711902	Tocantins	TO	Lagoa da Confusão	1.05647e+06	Cerrado	15.5093	97.4835	2.51649	85.6602	904977	23.854	0.278473	1056	81	40	0.897196	0.00159112	50409.8	2684.86	6327.58	9012.44	41397.3	726815	68.7963	729901	69.0884	24.67
1711951	Tocantins	TO	Lagoa do Tocantins	91134.9	Cerrado	0.888889	100	0	88.9188	81036	0	0	948	31	14	0.954683	0.00391248	43045.6	74.3884	0	74.3884	42971.2	0	0	0	0	19.43
1712009	Tocantins	TO	Lajeado	32248.7	Cerrado	18.1818	100	0	65.5015	21123.4	86.5325	1	307	13	1	0.956386	0.00860011	9570.81	153.703	0	153.703	9417.11	0	0	28000	86.8252	30.05
1712157	Tocantins	TO	Lavandeira	51961.8	Cerrado	4.0404	99.1941	0.805939	70.2468	36501.5	0	0	444	37	13	0.898785	0.00562753	15231	145.457	3129.93	3275.38	11955.6	0	0	0	0	26.9
1712405	Tocantins	TO	Lizarda	572327	Cerrado	13.2979	69.4513	30.5487	97.3834	557352	4.18229	0.0429466	781	276	151	0.646523	0.000547966	398070	154.626	116.752	271.379	397799	0	0	24090.5	4.20921	20.89
1712454	Tocantins	TO	Luzinópolis	27956.5	Cerrado	47.0588	100	0	57.6072	16105	0	0	411	9	7	0.962529	0.013775	2125.22	143.798	717.05	860.848	1264.37	0	0	0	0	25.85
1712504	Tocantins	TO	Marianópolis do Tocantins	209139	Cerrado	42.3547	99.7807	0.219281	37.793	79039.8	100.002	1	191	76	32	0.638796	0.00465801	4084.85	2186.5	29110.3	31296.8	-27212	0	0	209136	99.9985	20.84
1712702	Tocantins	TO	Mateiros	968173	Cerrado	58.1395	100	0	92.036	891067	77.1649	0.838421	390	137	94	0.628019	0.000406095	185866	325.977	2917.86	3243.83	182622	0	0	746944	77.1499	19.49
1712801	Tocantins	TO	Maurilândia do Tocantins	73811.1	Cerrado	2.24719	98.8118	1.18824	88.0366	64980.7	0	0	279	7	2	0.96875	0.00439097	5892.34	128.533	77.6204	206.154	5686.19	51944.2	70.3746	51831.4	70.2218	19.62
1713205	Tocantins	TO	Miracema do Tocantins	265611	Cerrado	14.4492	99.9084	0.0915641	42.8214	113738	0.13208	0.00308445	1689	173	29	0.893178	0.00442826	18793.7	1797.6	1228.09	3025.7	15768	0	0	222.48	0.0837616	35.06
1713304	Tocantins	TO	Miranorte	103163	Cerrado	15.1639	100	0	30.6511	31620.6	0	0	695	66	8	0.903771	0.00713852	1398.78	446.465	4472.49	4918.95	-3520.17	0	0	0	0	26.93
1713601	Tocantins	TO	Monte do Carmo	361670	Cerrado	16.4313	99.6969	0.303121	74.8518	270716	0	0	1390	233	56	0.827874	0.00367129	77241.2	1203.57	103.878	1307.45	75933.7	0	0	0	0	17.81
1713700	Tocantins	TO	Monte Santo do Tocantins	109156	Cerrado	23.7113	100	0	52.3941	57191.4	17.4064	0.332221	678	50	19	0.907631	0.00569655	15626.7	563.707	18.2666	581.973	15044.7	0	0	18934.3	17.3461	19.83
1713809	Tocantins	TO	Palmeiras do Tocantins	74790.3	Cerrado	45.5056	99.4425	0.557451	51.0886	38209.3	0	0	357	35	13	0.881481	0.0131284	16673.1	681.481	700.903	1382.38	15290.8	0	0	0	0	21.78
1713957	Tocantins	TO	Muricilândia	118666	Amazon	10.5769	100	0	22.7469	26992.8	0	0	174	34	20	0.763158	0.00333304	0	1389.5	17818	19207.5	-19207.5	0	0	0	0	19.33
1714203	Tocantins	TO	Natividade	324074	Cerrado	22.619	99.9473	0.0526782	87.3197	282980	0	0	1316	118	68	0.876165	0.00218253	160759	871.855	34.162	906.017	159853	0	0	0	0	27.97
1714302	Tocantins	TO	Nazaré	39591	Cerrado	42.9043	100	0	42.8179	16952	0	0	1434	13	1	0.990331	0.021553	199.341	184.82	602.082	786.902	-587.561	0	0	0	0	26.15
1714880	Tocantins	TO	Nova Olinda	156620	Amazon	19.8565	100	0	51.5977	80812.1	0	0	609	64	10	0.891654	0.00830655	965.219	284.946	9075.36	9360.31	-8395.09	0	0	0	0	18.38
1715002	Tocantins	TO	Nova Rosalândia	51631.2	Cerrado	18.6147	100	0	37.6036	19415.2	0	0	548	30	2	0.944828	0.00845474	2832.37	232.782	385.39	618.172	2214.2	0	0	0	0	29.12
1715101	Tocantins	TO	Novo Acordo	267470	Cerrado	10.2459	94.8947	5.10529	88.1431	235756	0	0	541	91	62	0.779539	0.0010226	141423	393.937	136.011	529.949	140893	0	0	0	0	24.91
1715150	Tocantins	TO	Novo Alegre	20010.7	Cerrado	13.4454	96.7968	3.20322	31.7513	6353.64	0	0	285	8	5	0.956376	0.0135411	238.956	119.491	3523.87	3643.36	-3404.41	0	0	0	0	36.28
1715259	Tocantins	TO	Novo Jardim	130967	Cerrado	26.4151	99.441	0.558976	86.7101	113562	0.010033	0.000115708	706	59	24	0.894804	0.00226773	46038.3	189.476	252.997	442.473	45595.8	0	0	30.96	0.0236395	15.62
1715507	Tocantins	TO	Oliveira de Fátima	20585.1	Cerrado	17.284	100	0	29.648	6103.08	0	0	286	5	1	0.979452	0.00360477	789.638	112.889	0	112.889	676.748	0	0	0	0	31.06
1715705	Tocantins	TO	Palmeirante	264083	Cerrado	25.585	99.8744	0.12558	81.8598	216178	0	0	469	155	19	0.729393	0.00464791	125295	684.672	430.809	1115.48	124179	0	0	0	0	16.65
1715754	Tocantins	TO	Palmeirópolis	170396	Cerrado	7.72443	100	0	57.2901	97619.8	3.63823	0.0635054	705	82	30	0.862913	0.00390958	37250.9	1313.61	883.198	2196.81	35054.1	0	0	6460.83	3.79166	24.45
1716109	Tocantins	TO	Paraíso do Tocantins	126807	Cerrado	19.1244	99.3766	0.623392	51.6915	65548.4	0	0	750	82	8	0.892857	0.00827959	27294.7	411.153	0	411.153	26883.5	0	0	0	0	40.98
1716208	Tocantins	TO	Paranã	1.12603e+06	Cerrado	5.80748	95.9645	4.03551	90.8334	1.02281e+06	4.84131	0.0532987	1047	288	216	0.675048	0.0017894	613091	2730.54	917.401	3647.94	609443	0	0	53883.2	4.78524	17.9
1716307	Tocantins	TO	Pau D'Arco	137742	Amazon	54.3353	100	0	18.5432	25541.6	0	0	214	47	23	0.753521	0.00562554	0	1731.6	28822.8	30554.4	-30554.4	0	0	0	0	19.4
1716505	Tocantins	TO	Pedro Afonso	201092	Cerrado	23.3813	96.8418	3.1582	64.4753	129654	0	0	744	112	29	0.840678	0.00366684	21951.2	878.401	10.9672	889.368	21061.8	4039.38	2.00873	3836.88	1.90803	41.9
1716604	Tocantins	TO	Peixe	529125	Cerrado	15.748	99.6908	0.309234	46.2111	244514	10.5711	0.228756	1864	213	89	0.860572	0.00433956	60489	8407.98	6214.62	14622.6	45866.4	0	0	55876.4	10.5602	20.3
1716653	Tocantins	TO	Pequizeiro	120981	Amazon	22.1658	100	0	27.0552	32731.6	0	0	376	36	23	0.864368	0.0093543	35.0336	686.158	28447.4	29133.6	-29098.6	0	0	0	0	19.16
1716703	Tocantins	TO	Colméia	99072.7	Amazon	3.82979	99.8567	0.143253	17.9842	17817.5	0	0	469	36	7	0.916016	0.0103365	889.687	92.8839	214.333	307.217	582.469	0	0	0	0	25.31
1717008	Tocantins	TO	Pindorama do Tocantins	155910	Cerrado	1.78571	100	0	74.8056	116629	0	0	692	88	17	0.868256	0.0039088	53481.5	422.314	0.469672	422.783	53058.7	0	0	0	0	21.61
1717206	Tocantins	TO	Piraquê	136762	Amazon	29.2434	100	0	22.6984	31042.8	0	0	80	40	23	0.559441	0.00536298	0.696573	1522.1	26705	28227.1	-28226.4	0	0	0	0	19.14
1717503	Tocantins	TO	Pium	1.00139e+06	Cerrado	56.5121	99.4444	0.555649	76.7927	768991	73.9036	0.962378	851	272	103	0.694127	0.00138276	144506	4263.82	2620.61	6884.42	137622	357838	35.7343	793530	79.2432	22.37
1717800	Tocantins	TO	Ponte Alta do Bom Jesus	180615	Cerrado	15.971	99.398	0.601982	85.1307	153759	0	0	796	116	37	0.838778	0.00311135	69046.7	246.874	69.2871	316.161	68730.5	0	0	0	0	18.2
1717909	Tocantins	TO	Ponte Alta do Tocantins	649117	Cerrado	3.14843	98.7103	1.28969	94.0286	610356	30.4441	0.323775	2445	215	82	0.891685	0.00146547	204261	448.972	1151.74	1600.71	202660	0	0	198066	30.5131	24.05
1718006	Tocantins	TO	Porto Alegre do Tocantins	50186.6	Cerrado	31.7073	81.9642	18.0358	84.5832	42449.4	0	0	671	27	3	0.957204	0.00714982	11348.7	130.79	0	130.79	11217.9	0	0	0	0	23.96
1718204	Tocantins	TO	Porto Nacional	444995	Cerrado	14.0902	99.7272	0.272768	42.6349	189723	14.0998	0.330711	1601	228	65	0.845301	0.00752361	74677.6	2853.86	6885.32	9739.18	64938.4	0	0	63022.1	14.1624	41.04
1718303	Tocantins	TO	Praia Norte	28905.6	Cerrado	16.8831	100	0	34.5359	9982.8	0	0	437	3	3	0.986456	0.0348994	0	206.849	1360.16	1567.01	-1567.01	0	0	0	0	18.67
1718402	Tocantins	TO	Presidente Kennedy	77042.8	Cerrado	10.7955	100	0	43.14	33236.3	0	0	435	36	9	0.90625	0.00245872	4584.31	199.962	4163.91	4363.87	220.442	0	0	0	0	25.6
1718451	Tocantins	TO	Pugmil	40183.7	Cerrado	33.3333	100	0	37.5349	15082.9	0	0	482	20	4	0.952569	0.00415979	2450.34	149.353	0	149.353	2300.99	0	0	0	0	21.6
1718501	Tocantins	TO	Recursolândia	221668	Cerrado	1.32979	95.5775	4.42254	96.7063	214367	0	0	1660	87	45	0.926339	0.0017978	127351	143.448	15.9548	159.403	127191	204.66	0.0923273	88.38	0.0398705	17.35
1718550	Tocantins	TO	Riachinho	51748.2	Amazon	52.0286	100	0	15.9672	8262.72	1.2103	0.0757995	79	11	11	0.782178	0.0096464	6.1356	771.25	11499.6	12270.9	-12264.7	0	0	609.66	1.17813	19.6
1718659	Tocantins	TO	Rio da Conceição	78712.2	Cerrado	3.0303	100	0	94.6539	74504.2	29.4328	0.310951	447	14	17	0.935146	0.000635406	33959	68.1036	4.26134	72.3649	33886.6	0	0	23249.2	29.537	26.96
1718709	Tocantins	TO	Rio dos Bois	84507.1	Cerrado	50.3106	74.5033	25.4967	52.9799	44771.8	0	0	636	55	9	0.908571	0.00759046	9985.77	517.523	2980.09	3497.61	6488.16	0	0	0	0	21.82
1718758	Tocantins	TO	Rio Sono	635441	Cerrado	17.093	98.2639	1.73612	93.4718	593958	0	0	2004	301	154	0.814965	0.00210264	318630	686.507	1080.74	1767.25	316863	103.41	0.0162737	14.58	0.00229447	19.58
1718808	Tocantins	TO	Sampaio	22229.2	Cerrado	38.2609	100	0	59.7771	13288	0.27086	0.00453117	370	4	2	0.984043	0.00570055	11.4296	150.286	634.279	784.565	-773.136	0	0	46.17	0.2077	23.63
1718840	Tocantins	TO	Sandolândia	352865	Cerrado	22.2621	99.9374	0.0625748	48.5374	171271	1.08393	0.0223319	1339	122	56	0.882663	0.0021724	40160.8	3667.3	7185.19	10852.5	29308.3	461.79	0.130869	4208.76	1.19274	24.1
1718865	Tocantins	TO	Santa Fé do Araguaia	167810	Amazon	12.7572	100	0	21.1394	35474	0	0	65	69	30	0.396341	0.00504352	0.652204	2770.77	38292.3	41063.1	-41062.5	3337.83	1.98905	3337.83	1.98905	17.82
1718881	Tocantins	TO	Santa Maria do Tocantins	141047	Cerrado	24.1509	99.7409	0.259148	81.8831	115493	0	0	603	99	24	0.830579	0.00337895	52875.6	588.827	3.79141	592.618	52283	0	0	0	0	23.26
1718899	Tocantins	TO	Santa Rita do Tocantins	327497	Cerrado	59.164	99.9468	0.0531539	59.9702	196401	0	0	1070	151	67	0.830745	0.00137608	74251	1950.18	1391.58	3341.76	70909.2	0	0	0	0	22.66
1718907	Tocantins	TO	Santa Rosa do Tocantins	179627	Cerrado	37.2549	99.0529	0.947141	65.6647	117951	0	0	1220	80	33	0.915229	0.00356044	49782.6	1113.94	44.9022	1158.85	48623.8	0	0	0	0	18.08
1719004	Tocantins	TO	Santa Tereza do Tocantins	53991.6	Cerrado	22.2826	99.5472	0.452821	74.5589	40255.6	0	0	220	22	5	0.890688	0.00740249	5970.71	93.7343	0	93.7343	5876.97	0	0	0	0	26.7
1720002	Tocantins	TO	Santa Terezinha do Tocantins	26967.9	Cerrado	12.9944	100	0	44.5557	12015.7	0	0	784	8	1	0.988651	0.0128887	468.602	193.663	599.291	792.954	-324.352	0	0	0	0	24.98
1720101	Tocantins	TO	São Bento do Tocantins	110591	Cerrado	31.9481	100	0	64.5801	71419.7	0	0	509	19	19	0.93053	0.00668739	13892.1	720.285	1430.95	2151.23	11740.9	13229.1	11.9622	13197.1	11.9333	20.14
1720150	Tocantins	TO	São Félix do Tocantins	190869	Cerrado	0.636943	97.3432	2.65676	97.4764	186052	26.3037	0.269847	323	67	32	0.765403	0.000567016	111808	33.0024	77.2643	110.267	111698	0	0	50131.8	26.265	23.09
1720200	Tocantins	TO	São Miguel do Tocantins	39882.3	Cerrado	19	100	0	34.6232	13808.5	0	0	518	11	6	0.968224	0.0725076	188.37	350.532	707.034	1057.57	-869.196	0	0	0	0	22.32
1720259	Tocantins	TO	São Salvador do Tocantins	142204	Cerrado	4.46735	100	0	79.2743	112731	16.2748	0.205297	969	71	23	0.911571	0.0027296	53170.8	984.789	426.387	1411.18	51759.6	0	0	23565.8	16.5718	21.99
1720309	Tocantins	TO	São Sebastião do Tocantins	28727.7	Amazon	59.7938	100	0	46.805	13446	0	0	18	3	7	0.642857	0.00936355	104.744	349.189	1729.9	2079.09	-1974.34	0	0	0	0	13.05
1720499	Tocantins	TO	São Valério	251960	Cerrado	53.7209	99.3117	0.688263	64.3254	162075	0	0	658	120	47	0.797576	0.00244133	68669	1541.31	378.012	1919.32	66749.7	0	0	0	0	16.81
1720655	Tocantins	TO	Silvanópolis	125884	Cerrado	15.9686	99.8969	0.103077	65.3524	82268.3	0	0	713	78	19	0.880247	0.00341031	23082.5	589.68	336.379	926.059	22156.5	0	0	0	0	28.45
1720804	Tocantins	TO	Sítio Novo do Tocantins	32409.9	Cerrado	25.3125	100	0	21.158	6857.28	0	0	1193	9	1	0.991687	0.0473066	0	257.882	1583.11	1840.99	-1840.99	0	0	0	0	19.93
1720853	Tocantins	TO	Sucupira	102553	Cerrado	31.6667	100	0	27.8241	28534.3	0	0	260	53	14	0.795107	0.00275559	1805.44	1851.84	7557.19	9409.04	-7603.59	0	0	0	0	30.43
1720903	Tocantins	TO	Taguatinga	243742	Cerrado	19.1593	99.6587	0.341258	68.483	166922	0	0	1134	150	36	0.859091	0.00719203	61099.1	748.678	2926.6	3675.28	57423.9	0	0	0	0	21.49
1720937	Tocantins	TO	Taipas do Tocantins	111621	Cerrado	10.6061	100	0	78.4485	87565	0	0	295	48	23	0.806011	0.00132366	52572.1	268.415	0	268.415	52303.7	0	0	0	0	19.92
1720978	Tocantins	TO	Talismã	215692	Cerrado	33.7243	99.4663	0.53368	38.8316	83756.5	0	0	588	128	49	0.768627	0.0031717	11985.3	4190.45	6234.4	10424.8	1560.46	0	0	0	0	23.15
1721000	Tocantins	TO	Palmas	221896	Cerrado	42.9314	99.3804	0.619582	61.293	136007	33.5039	0.54662	1263	73	17	0.933481	0.0165819	51005.7	508.843	607.797	1116.64	49889	0	0	74425.2	33.5406	57.65
1721109	Tocantins	TO	Tocantínia	260162	Cerrado	39.0511	99.3925	0.607483	84.071	218721	4.27548	0.0508556	570	35	10	0.926829	0.0041911	24196.4	678.034	777.841	1455.88	22740.5	183162	70.403	194036	74.5826	27
1721208	Tocantins	TO	Tocantinópolis	107708	Cerrado	4.34783	99.8286	0.171432	75.4346	81249.1	0	0	506	25	2	0.949343	0.0165896	479.99	544.659	2561.61	3106.27	-2626.28	63159.1	58.6392	63205.7	58.6824	35.01
1721257	Tocantins	TO	Tupirama	71221.1	Cerrado	3.31126	99.7655	0.234534	52.781	37591.2	0	0	429	37	9	0.903158	0.00365475	8888.26	506.956	5.47824	512.434	8375.83	0	0	0	0	24.24
1721307	Tocantins	TO	Tupiratins	89531.4	Cerrado	0.273973	100	0	81.1413	72646.9	0	0	1001	47	10	0.946125	0.00571082	32545.6	312.579	0	312.579	32233.1	0	0	0	0	13.9
1722081	Tocantins	TO	Wanderlândia	137307	Cerrado	33.284	99.3075	0.692534	66.9025	91861.9	0.366339	0.00547572	359	63	15	0.82151	0.0147235	13612	321.225	347.426	668.651	12943.4	0	0	483.21	0.351919	25.62
1722107	Tocantins	TO	Xambioá	118644	Amazon	46.2651	100	0	14.777	17532	6.49552	0.439569	101	41	28	0.594118	0.00623646	0	2593.28	43108.4	45701.7	-45701.7	0	0	7857.18	6.62251	27.45
2100055	Maranhão	MA	Açailândia	580648	Amazon	14.0534	99.4388	0.561184	9.53617	55371.6	0	0	1213	200	80	0.812458	0.0186722	3.64251	5269.55	91802.3	97071.9	-97068.2	0	0	0	0	23.99
2100105	Maranhão	MA	Afonso Cunha	37134.1	Cerrado	0.271739	97.7656	2.23438	77.8321	28902.2	55.9652	0.71905	53	3	11	0.791045	0.0141821	20817.1	124.955	0	124.955	20692.2	0	0	20885.8	56.2442	11.3
2100154	Maranhão	MA	Água Doce do Maranhão	44327	Cerrado	0.213828	80.7409	19.2591	48.9765	21709.8	43.9233	0.896824	109	1	3	0.964602	0.0486647	11775.8	172.69	0	172.69	11603.1	0	0	19528.2	44.0549	7.33
2100204	Maranhão	MA	Alcântara	145793	Amazon	12.4934	96.5668	3.43316	14.9311	21768.5	99.9985	1	2	0	4	0.333333	0.0401507	2798.5	1460.93	11938.6	13399.5	-10601	0	0	36	0.0246926	18.67
2100303	Maranhão	MA	Aldeias Altas	194213	Cerrado	2.01875	98.3808	1.61917	83.8101	162770	0	0	150	54	53	0.583658	0.0180211	112234	598.102	0	598.102	111636	0	0	0	0	9.25
2100402	Maranhão	MA	Altamira do Maranhão	71058.7	Amazon	12.4444	99.8072	0.192766	0	0	0	1	167	3	2	0.97093	0.026965	0	734.802	18557.5	19292.3	-19292.3	0	0	0	0	16.66
2100436	Maranhão	MA	Alto Alegre do Maranhão	38330.8	Cerrado	12.3506	97.906	2.09396	42.5408	16306.2	0	0	442	8	10	0.96087	0.0422273	20.1168	295.014	2917.96	3212.98	-3192.86	0	0	0	0	10.89
2100477	Maranhão	MA	Alto Alegre do Pindaré	193230	Amazon	2.03546	97.9211	2.07892	4.38174	8466.84	0	0	437	14	8	0.95207	0.0292479	1.44042	1710.48	25167.6	26878.1	-26876.6	430.47	0.222776	378.81	0.196041	11.34
2100501	Maranhão	MA	Alto Parnaíba	1.11323e+06	Cerrado	2.88714	95.3543	4.64573	91.0867	1.014e+06	32.6564	0.35852	700	229	142	0.653595	0.00127018	359346	1408.42	2241.3	3649.73	355697	0	0	363210	32.6268	19.14
2100550	Maranhão	MA	Amapá do Maranhão	50240.6	Amazon	0.52356	98.2945	1.70547	23.8519	11983.3	0	0	4	1	2	0.571429	0.0118301	45.7218	148.841	1178.07	1326.92	-1281.19	0	0	0	0	13.95
2100600	Maranhão	MA	Amarante do Maranhão	743825	Amazon	11.0374	98.4763	1.52371	67.3381	500877	0	0	1940	118	33	0.927786	0.011668	603.903	488.553	10244.2	10732.7	-10128.8	413882	55.6424	414143	55.6775	13.88
2100709	Maranhão	MA	Anajatuba	101114	Amazon	1.44404	78.2492	21.7508	57.4011	58040.3	62.0097	1	169	6	5	0.938889	0.0738437	4416.25	155.208	201.692	356.901	4059.35	0	0	62598.2	61.9088	15.55
2100808	Maranhão	MA	Anapurus	60830.1	Cerrado	2.40856	92.7041	7.29591	67.0115	40763.2	0.223261	0.00333168	350	44	9	0.868486	0.0461084	24834.3	253.969	0	253.969	24580.3	0	0	47.97	0.078859	18.69
2100832	Maranhão	MA	Apicum-Açu	48881	Amazon	7.89474	91.7757	8.2243	18.4636	9025.2	100.001	1	4	1	1	0.666667	0.0624504	822.764	293.529	601.119	894.648	-71.884	0	0	26.55	0.0543156	13.28
2100873	Maranhão	MA	Araguanã	80520	Amazon	2.68987	99.2947	0.705267	7.07929	5700.24	0	0	443	17	10	0.942553	0.0293697	0.963795	360.8	8663.65	9024.45	-9023.49	11548.4	14.3422	11468.1	14.2425	13.78
2100907	Maranhão	MA	Araioses	178261	Cerrado	1.7199	86.9877	13.0123	58.5934	104449	38.4971	0.657021	243	42	25	0.783871	0.0523733	37087.3	812.23	362.024	1174.25	35913.1	0	0	68834.7	38.6145	9.76
2100956	Maranhão	MA	Arame	297606	Amazon	1.27065	98.6581	1.34195	39.0277	116149	0	0	220	30	14	0.833333	0.019128	3442.81	933.159	4490.75	5423.9	-1981.1	42473.8	14.2718	42312.8	14.2177	12.06
2101004	Maranhão	MA	Arari	110028	Amazon	5.98802	90.2563	9.74372	57.5378	63307.8	88.2511	1	226	24	8	0.875969	0.0371176	1388.99	928.799	7440.04	8368.84	-6979.84	0	0	96929	88.0947	18.92
2101103	Maranhão	MA	Axixá	20315.4	Amazon	4.50082	73.1043	26.8957	57.0034	11580.5	100.002	1	7	1	1	0.777778	0.124723	139.542	73.141	0	73.141	66.4006	0	0	20314.2	99.9938	26.3
2101202	Maranhão	MA	Bacabal	168309	Amazon	4.0678	97.899	2.10098	24.9521	41996.5	10.1633	0.407314	423	58	26	0.83432	0.0547939	20.1446	1751.57	16014.9	17766.5	-17746.4	0	0	17202.1	10.2205	27.13
2101251	Maranhão	MA	Bacabeira	61559.3	Amazon	37.7358	99.9367	0.0632511	65.878	40554	28.4402	0.431711	9	6	5	0.45	0.0736663	3621.69	178.834	187.151	365.985	3255.71	0	0	17622	28.6261	19.36
2101301	Maranhão	MA	Bacuri	82372.9	Amazon	4.1411	93.575	6.42504	13.4109	11047	99.9983	1	4	0	6	0.4	0.0478474	1991.68	605.481	2621.23	3226.71	-1235.02	0	0	82374.9	100.002	14.91
2101350	Maranhão	MA	Bacurituba	67451.6	Amazon	2.42915	99.9886	0.011426	56.9064	38384.3	99.5628	1	10	2	2	0.714286	0.0151595	4260.16	100.649	0	100.649	4159.52	0	0	67141.5	99.5403	12.8
2101400	Maranhão	MA	Balsas	1.31418e+06	Cerrado	10.5568	94.5835	5.41648	73.9558	971915	0	0	3111	604	241	0.7864	0.00357477	477269	5009.25	6201.92	11211.2	466058	0	0	0	0	29.63
2101509	Maranhão	MA	Barão de Grajaú	220834	Caatinga	2.10657	94.8663	5.13365	77.3364	170785	0	0	534	62	42	0.836991	0.0123089	25677.6	412.172	87.331	499.503	25178.1	0	0	0	0	17.51
2101608	Maranhão	MA	Barra do Corda	519038	Cerrado	3.65255	98.8558	1.14422	65.7121	341070	0	0	1573	110	37	0.914535	0.0216715	110071	1282.46	496.423	1778.89	108292	68856.1	13.2661	68699.7	13.236	18.05
2101707	Maranhão	MA	Barreirinhas	302404	Cerrado	4.73637	90.1958	9.80424	83.4515	252361	87.8604	1	1832	27	45	0.962185	0.0396487	120296	1089.26	367.32	1456.58	118839	0	0	265857	87.9145	13.78
2101731	Maranhão	MA	Belágua	56943.2	Cerrado	1.54185	37.7334	62.2666	82.8566	47181.2	100.001	1	6	3	9	0.333333	0.0155869	29473.9	120.83	0	120.83	29353	0	0	56942	99.9979	14.98
2101772	Maranhão	MA	Bela Vista do Maranhão	14795.6	Amazon	3.7037	98.4403	1.55967	14.7352	2180.16	16.9141	1	91	3	2	0.947917	0.175536	0	320.533	5086.69	5407.23	-5407.23	0	0	2559.6	17.2998	12.38
2101806	Maranhão	MA	Benedito Leite	178175	Cerrado	5.94315	97.5231	2.47693	92.6481	165075	0	0	909	86	39	0.87911	0.00532148	86074.7	220.799	47.6296	268.429	85806.3	0	0	0	0	10.46
2101905	Maranhão	MA	Bequimão	79772.2	Amazon	2.9908	60.5684	39.4316	34.623	27619.6	100.003	1	5	4	4	0.384615	0.0602508	345.649	499.906	668.275	1168.18	-822.532	0	0	79772.9	100.001	19.05
2101939	Maranhão	MA	Bernardo do Mearim	24868.8	Cerrado	3.36449	93.6012	6.39876	73.2629	18219.6	0	0	309	3	2	0.984076	0.0594982	2.07567	48.3798	0	48.3798	-46.3041	0	0	0	0	19.7
2101970	Maranhão	MA	Boa Vista do Gurupi	40346.3	Amazon	1.9084	100	0	18.0142	7268.04	0	0	39	4	4	0.829787	0.0167393	12.1871	579.537	4754.68	5334.21	-5322.03	0	0	0	0	14.57
2102002	Maranhão	MA	Bom Jardim	659058	Amazon	3.4264	99.694	0.305964	46.7413	308052	15.162	0.324382	378	55	51	0.780992	0.0117673	1095.96	3715.05	40282	43997.1	-42901.1	184436	27.9848	280773	42.6021	10.95
2102036	Maranhão	MA	Bom Jesus das Selvas	267912	Amazon	4.45723	99.5739	0.426148	19.8005	53047.8	0	0	511	61	39	0.836334	0.0173555	2.73262	1998.73	6519.3	8518.03	-8515.29	12116.7	4.52265	12058.9	4.50108	9.26
2102077	Maranhão	MA	Bom Lugar	44547.9	Amazon	0.979112	99.8006	0.199388	0	0	0	1	203	9	3	0.944186	0.0857869	0	661.962	13516.6	14178.5	-14178.5	0	0	0	0	11.65
2102101	Maranhão	MA	Brejo	107464	Cerrado	4.536	93.4807	6.51934	62.4741	67137.1	2.01123	0.0321931	906	43	20	0.934985	0.0474976	37651.6	719.081	0	719.081	36932.5	0	0	1913.31	1.78042	14.38
2102150	Maranhão	MA	Brejo de Areia	98604.3	Amazon	0.731707	100	0	5.571	5493.24	0	0	262	3	0	0.988679	0.0111798	0.00544087	6065.94	131229	137295	-137295	0	0	0	0	10.66
2102200	Maranhão	MA	Buriti	147397	Cerrado	0.894188	93.4403	6.55973	68.8742	101519	92.862	1	346	36	11	0.880407	0.0416953	53141.6	460.632	0	460.632	52681	0	0	137016	92.9573	13.1
2102309	Maranhão	MA	Buriti Bravo	158256	Cerrado	3.53118	98.5932	1.40676	68.2539	108016	0	0	389	53	27	0.829424	0.012581	63459	735.217	0	735.217	62723.8	0	0	0	0	14.14
2102325	Maranhão	MA	Buriticupu	254546	Amazon	1.65999	99.7628	0.237207	25.1636	64053	0	0	189	23	28	0.7875	0.0382512	0.0612223	1152.48	9181.91	10334.4	-10334.3	23357.3	9.17609	23177	9.10523	10.16
2102358	Maranhão	MA	Buritirana	81843	Cerrado	11.5906	98.776	1.22397	33.2535	27215.6	0	0	1139	17	2	0.983592	0.0495424	5.13282	293.45	642.636	936.086	-930.953	0	0	0	0	16.31
2102374	Maranhão	MA	Cachoeira Grande	70565	Cerrado	4.08163	64.933	35.067	78.9597	55717.9	96.3154	1	18	0	6	0.75	0.0185586	29228.3	45.883	0	45.883	29182.5	0	0	68021.8	96.396	14.23
2102408	Maranhão	MA	Cajapió	90873.5	Amazon	0.540541	78.0784	21.9216	10.1123	9189.36	93.4651	1	1	2	1	0.25	0.031472	235.067	40.3889	3.5393	43.9282	191.139	0	0	84806.6	93.3238	18.5
2102507	Maranhão	MA	Cajari	66207.1	Amazon	2.10773	45.0322	54.9678	63.6577	42145.9	99.9954	1	118	8	4	0.907692	0.0585209	1442.85	607.537	374.473	982.01	460.844	0	0	66206.9	99.9997	12.91
2102556	Maranhão	MA	Campestre do Maranhão	61538.8	Cerrado	9.44625	96.1407	3.85929	31.7413	19533.2	0	0	384	31	6	0.912114	0.0179942	2258.09	698.054	309.955	1008.01	1250.08	0	0	0	0	17.64
2102606	Maranhão	MA	Cândido Mendes	164077	Amazon	3.27696	98.3402	1.65978	34.7292	56982.6	44.4914	1	13	2	9	0.541667	0.0171674	5570.99	625.01	1704.33	2329.34	3241.65	0	0	58.68	0.0357638	15.24
2102705	Maranhão	MA	Cantanhede	77301.5	Cerrado	2.04162	88.1398	11.8602	69.8596	54002.5	0	0	685	59	19	0.897772	0.0271743	853.877	360.147	701.985	1062.13	-208.256	0	0	0	0	16.97
2102754	Maranhão	MA	Capinzal do Norte	59053.3	Cerrado	1.88679	98.5451	1.45487	42.6678	25196.8	0	0	307	12	10	0.933131	0.0260683	0	390.752	58.2981	449.05	-449.05	0	0	0	0	13.67
2102804	Maranhão	MA	Carolina	644165	Cerrado	9.74026	97.6751	2.32486	85.7576	552420	20.7812	0.242325	1406	219	87	0.821262	0.00489291	260046	1477.7	520.308	1998.01	258048	0	0	134071	20.8132	22.86
2102903	Maranhão	MA	Carutapera	123209	Amazon	0.95057	93.8345	6.16553	30.1949	37202.8	63.7979	1	147	8	6	0.913043	0.0216581	1962.92	425.06	1331.88	1756.94	205.98	0	0	9.54	0.00774295	14.72
2103000	Maranhão	MA	Caxias	519681	Cerrado	3.7216	93.2416	6.75835	77.2861	401641	0	0	716	251	130	0.652689	0.0279513	260071	2230.03	223.486	2453.52	257617	0	0	0	0	24.53
2103109	Maranhão	MA	Cedral	28318.8	Amazon	0	71.4663	28.5337	16.5732	4693.32	100.006	1	4	1	1	0.666667	0.125945	343.691	104.15	30.8108	134.961	208.73	0	0	28319.9	100.004	19.85
2103125	Maranhão	MA	Central do Maranhão	31905.5	Amazon	3.40249	96.9612	3.03883	32.4486	10352.9	100.008	1	6	2	2	0.6	0.0480573	0	247.838	3244.08	3491.92	-3491.92	0	0	31902.8	99.9914	16.63
2103158	Maranhão	MA	Centro do Guilherme	116786	Amazon	2.19378	99.5152	0.484767	34.747	40579.6	0	0	328	11	2	0.961877	0.0145467	0	473.957	16503.3	16977.3	-16977.3	36159.8	30.9626	36002.6	30.8279	11.53
2103174	Maranhão	MA	Centro Novo do Maranhão	836985	Amazon	4.14594	97.9843	2.0157	70.7277	591980	19.4904	0.275569	433	37	31	0.864271	0.00450569	3321.32	3165.12	39689.6	42854.8	-39533.4	381883	45.6261	545336	65.1548	10.22
2103208	Maranhão	MA	Chapadinha	324741	Cerrado	1.85226	93.6564	6.34356	84.616	274783	3.68713	0.0435748	846	166	70	0.781885	0.021059	185677	624.521	0	624.521	185053	0	0	11973.6	3.68713	20.31
2103257	Maranhão	MA	Cidelândia	146404	Amazon	12.9167	99.2846	0.715393	11.3692	16645	5.51332	0.484936	495	49	11	0.891892	0.0207684	0	1073.36	12979.8	14053.1	-14053.1	0	0	8083.62	5.52143	14.12
2103307	Maranhão	MA	Codó	436137	Cerrado	3.52312	97.3976	2.60241	62.7979	273885	0	0	937	179	120	0.758091	0.0319413	121520	2527.96	1316.13	3844.09	117675	0	0	0	0	18.68
2103406	Maranhão	MA	Coelho Neto	97555.6	Cerrado	4.57952	99.0291	0.970891	75.944	74087.6	43.3107	0.570298	116	15	19	0.773333	0.0278996	49724.7	424.138	0	424.138	49300.6	0	0	42389.7	43.4519	17.4
2103505	Maranhão	MA	Colinas	198057	Cerrado	7.67888	95.6359	4.36407	71.3507	141315	0	0	1015	95	30	0.890351	0.0270613	68808.9	725.667	0	725.667	68083.2	0	0	0	0	16.29
2103554	Maranhão	MA	Conceição do Lago-Açu	73323.4	Amazon	26.4808	90.4912	9.50878	13.1773	9662.04	99.9989	1	64	7	6	0.831169	0.0403289	14.6471	1258.16	14861.8	16119.9	-16105.3	0	0	73324.3	100.001	9.62
2103604	Maranhão	MA	Coroatá	226380	Cerrado	7.54034	94.7793	5.22068	65.4913	148259	0	0	3385	101	29	0.963016	0.028553	8755.02	1002.93	551.461	1554.39	7200.63	0	0	0	0	15.59
2103703	Maranhão	MA	Cururupu	109307	Amazon	6.87361	69.9103	30.0897	10.7252	11723.4	99.9904	1	7	4	3	0.5	0.0513979	924.612	387.434	3687.72	4075.15	-3150.54	0	0	252.36	0.230873	16.94
2103752	Maranhão	MA	Davinópolis	33577.2	Cerrado	17.9894	98.6689	1.33113	27.4482	9216.36	1.76557	0.0643237	276	19	5	0.92	0.0220184	38.5893	226.918	2452.17	2679.09	-2640.5	0	0	626.49	1.86582	19.69
2103802	Maranhão	MA	Dom Pedro	35849.6	Cerrado	1.57767	95.1771	4.82292	58.0917	20825.6	0	0	327	21	2	0.934286	0.0780749	119.059	152.241	12.3683	164.61	-45.5511	0	0	0	0	16.39
2103901	Maranhão	MA	Duque Bacelar	31792.3	Cerrado	1.37795	97.3033	2.69666	77.1877	24539.8	99.908	1	38	2	3	0.883721	0.0440727	16272	188.343	0	188.343	16083.7	0	0	31782.2	99.968	13.54
2104008	Maranhão	MA	Esperantinópolis	45244.2	Cerrado	3.82609	94.2794	5.72062	77.3029	34975.1	0	0	897	17	2	0.979258	0.0774811	570.705	58.9596	0	58.9596	511.745	0	0	0	0	16.26
2104057	Maranhão	MA	Estreito	271900	Cerrado	7.70235	98.248	1.75199	59.8478	162726	5.57193	0.0931016	2153	127	36	0.92962	0.0156543	76848	1084.32	587.825	1672.15	75175.9	0	0	14879.3	5.47236	22.61
2104073	Maranhão	MA	Feira Nova do Maranhão	147342	Cerrado	1.79257	98.6014	1.39864	60.7203	89466.8	0	0	972	95	17	0.896679	0.0151821	40148.8	513.99	0	513.99	39634.9	0	0	0	0	12.27
2104081	Maranhão	MA	Fernando Falcão	508662	Cerrado	1.15473	98.7374	1.26256	95.8443	487524	0	0	206	18	14	0.865546	0.00535746	168139	189.864	293.207	483.071	167656	439401	86.3837	439166	86.3375	6.18
2104099	Maranhão	MA	Formosa da Serra Negra	369064	Cerrado	4.31087	96.5465	3.45355	73.2866	270474	0	0	1841	235	53	0.864725	0.0100366	127387	1815.96	0	1815.96	125571	3870.72	1.04879	3956.31	1.07199	15.31
2104107	Maranhão	MA	Fortaleza dos Nogueiras	185402	Cerrado	4.26667	97.0873	2.91266	63.9229	118515	0	0	1893	113	24	0.932512	0.00908735	49152.7	639.589	0	639.589	48513.1	0	0	0	0	19.29
2104206	Maranhão	MA	Fortuna	69500.2	Cerrado	11.5993	95.567	4.43302	64.7336	44989.9	0	0	653	24	1	0.963127	0.0275291	13496.4	171.82	0	171.82	13324.6	0	0	0	0	18.1
2104305	Maranhão	MA	Godofredo Viana	66733	Amazon	2.849	99.3696	0.630379	42.5329	28383.5	80.2959	1	42	4	7	0.792453	0.0304706	645.98	239.526	1367.4	1606.93	-960.947	0	0	67.59	0.101284	17.18
2104404	Maranhão	MA	Gonçalves Dias	88359.4	Cerrado	3.36538	94.8771	5.12292	70.163	61995.6	0	0	582	59	14	0.88855	0.0345748	3460.79	204.675	2.09313	206.769	3254.03	0	0	0	0	12.01
2104503	Maranhão	MA	Governador Archer	44586	Cerrado	7.48899	99.891	0.108976	49.1619	21919.3	0	0	221	24	6	0.880478	0.0294794	53.0269	210.482	235.699	446.181	-393.154	0	0	0	0	14.12
2104552	Maranhão	MA	Governador Edison Lobão	61586.2	Cerrado	14.5215	100	0	31.607	19465.6	0	0	1541	19	10	0.981529	0.0627662	2994.01	426.615	2586.31	3012.92	-18.9143	0	0	0	0	17.02
2104602	Maranhão	MA	Governador Eugênio Barros	81699.7	Cerrado	3.66705	99.5602	0.439828	68.2861	55789.6	0	0	1558	14	7	0.9867	0.0510816	12483.3	262.333	0	262.333	12221	0	0	0	0	13.5
2104628	Maranhão	MA	Governador Luiz Rocha	37316.7	Cerrado	6.38978	99.6185	0.381487	66.3686	24766.6	0	0	1375	0	0	1	0.0199233	4555.73	57.6327	0	57.6327	4498.1	0	0	0	0	13.8
2104651	Maranhão	MA	Governador Newton Bello	114408	Amazon	4.96278	98.6864	1.31356	2.36344	2703.96	0	0	133	14	8	0.858065	0.0232577	0	1186.02	29252.5	30438.5	-30438.5	0	0	0	0	9.28
2104677	Maranhão	MA	Governador Nunes Freire	103714	Amazon	2.62902	97.6551	2.3449	3.25241	3373.2	0	0	104	10	3	0.888889	0.0357751	0	469.232	14380.8	14850.1	-14850.1	0	0	0	0	12.77
2104701	Maranhão	MA	Graça Aranha	27144.7	Cerrado	0.722892	97.4766	2.52337	53.5133	14526	0	0	290	20	0	0.935484	0.0382986	11.3317	76.3359	0.816734	77.1527	-65.8209	0	0	0	0	13.83
2104800	Maranhão	MA	Grajaú	886363	Cerrado	5.33889	97.8149	2.18507	74.9218	664079	0	0	2021	322	120	0.820544	0.0109933	106513	2480.14	2129.8	4609.94	101903	218381	24.6379	218511	24.6525	16.7
2104909	Maranhão	MA	Guimarães	59538.6	Amazon	1.98939	75.4222	24.5778	13.728	8173.44	100	1	0	2	4	0	0.0342414	205.668	477.8	12078.8	12556.6	-12350.9	0	0	364.32	0.611906	23.98
2105005	Maranhão	MA	Humberto de Campos	213126	Cerrado	1.40351	91.0433	8.95667	54.8628	116927	97.6941	1	646	10	10	0.96997	0.0210553	77695.2	481.523	0	481.523	77213.7	0	0	208090	97.6372	10.28
2105104	Maranhão	MA	Icatu	144879	Amazon	1.52311	96.5736	3.42644	23.5794	34161.5	100	1	3	0	3	0.5	0.039065	3802.95	1580.95	4423.74	6004.69	-2201.74	0	0	144876	99.9981	13.86
2105153	Maranhão	MA	Igarapé do Meio	36868.7	Amazon	1.27253	99.0436	0.956408	47.5369	17526.2	96.763	1	154	4	7	0.933333	0.0667221	144.754	532.223	5676.57	6208.8	-6064.04	0	0	35708.7	96.8536	16.56
2105203	Maranhão	MA	Igarapé Grande	37425.1	Cerrado	3.62035	99.2684	0.73163	39.5071	14785.6	0	0	638	21	3	0.963746	0.0564769	0	170.145	498.737	668.882	-668.882	0	0	0	0	20.22
2105302	Maranhão	MA	Imperatriz	136900	Cerrado	22.7737	99.1631	0.836874	26.4831	36255.2	0.0260337	0.00098303	568	45	17	0.901587	0.0456225	34.5494	837.437	2958.75	3796.19	-3761.64	0	0	23.67	0.01729	39.65
2105351	Maranhão	MA	Itaipava do Grajaú	123892	Cerrado	7.28643	78.6179	21.3821	47.9649	59424.8	0	0	1093	21	0	0.981149	0.028173	4.80616	252.774	12.4813	265.256	-260.449	18716.4	15.107	18718.7	15.1089	8.08
2105401	Maranhão	MA	Itapecuru Mirim	147145	Cerrado	5.11867	80.687	19.313	55.4106	81533.9	1.92582	0.0347554	471	62	33	0.832155	0.0633638	302.106	589.623	2654.43	3244.05	-2941.94	0	0	2862.99	1.94569	19.32
2105427	Maranhão	MA	Itinga do Maranhão	358175	Amazon	10.661	99.7325	0.267457	27.8692	99820.4	0.00527675	0.00018934	203	112	46	0.562327	0.00828226	985.325	2988.91	44609.1	47598	-46612.7	0	0	40.59	0.0113325	16.52
2105450	Maranhão	MA	Jatobá	59138.8	Cerrado	1.49925	93.8301	6.16992	69.6298	41178.2	0	0	721	14	8	0.97039	0.0286232	17114.4	152.139	0	152.139	16962.3	0	0	0	0	11.72
2105476	Maranhão	MA	Jenipapo dos Vieiras	196291	Cerrado	4.63652	98.691	1.30899	60.7268	119201	0	0	423	2	3	0.988318	0.0218076	25.3782	350.806	607.22	958.025	-932.647	82566.4	42.0632	82558.8	42.0593	9.44
2105500	Maranhão	MA	João Lisboa	113522	Amazon	15.2	99.7331	0.266865	8.28792	9408.6	0.00650095	0.000784389	437	49	8	0.884615	0.0160889	0	360.992	8399.03	8760.02	-8760.02	0	0	3.15	0.0027748	21.71
2105609	Maranhão	MA	Joselândia	70351.8	Cerrado	0.728929	99.0463	0.953745	67.0049	47139.1	0	0	615	85	2	0.876068	0.0439357	551.472	132.268	0	132.268	419.205	0	0	0	0	11.95
2105658	Maranhão	MA	Junco do Maranhão	55509.2	Amazon	3.62319	97.6222	2.37777	2.24914	1248.48	0	0	116	15	4	0.859259	0.0086173	0	472.141	13888.3	14360.4	-14360.4	0	0	0	0	17.01
2105708	Maranhão	MA	Lago da Pedra	124045	Cerrado	1.62679	98.4265	1.57352	38.6405	47931.8	0	0	497	108	14	0.802908	0.0463882	2.74597	627.136	1292.06	1919.2	-1916.45	0	0	0	0	14.54
2105807	Maranhão	MA	Lago do Junco	32852.7	Cerrado	3.65854	99.9943	0.00571429	42.7976	14060.2	0	0	348	10	4	0.961326	0.0772571	0	95.0092	74.0111	169.02	-169.02	0	0	0	0	15.26
2105906	Maranhão	MA	Lago Verde	62324.1	Amazon	0.704225	100	0	13.368	8331.48	54.8102	1	232	16	8	0.90625	0.0682404	0	1029.67	15230.4	16260.1	-16260.1	0	0	34294.2	55.0256	12.9
2105922	Maranhão	MA	Lagoa do Mato	151300	Cerrado	2.30179	98.3214	1.67861	73.9844	111938	0	0	407	36	27	0.865957	0.0174427	63657.5	519.214	7.40561	526.62	63130.9	0	0	0	0	10.98
2105948	Maranhão	MA	Lago dos Rodrigues	22077.7	Cerrado	4.9505	99.4881	0.511866	61.9418	13675.3	0	0	314	11	3	0.957317	0.0532595	0	41.0575	4.68932	45.7468	-45.7468	0	0	0	0	18.45
2105963	Maranhão	MA	Lagoa Grande do Maranhão	74420.7	Cerrado	35.0365	97.6404	2.35962	42.592	31697.3	0	0	479	9	2	0.977551	0.0237811	0.328907	181.692	0	181.692	-181.363	0	0	0	0	7.89
2105989	Maranhão	MA	Lajeado Novo	104774	Cerrado	12.8358	97.6257	2.37426	67.581	70807.3	0	0	636	46	9	0.920405	0.0118865	20608.3	245.265	26.5996	271.865	20336.4	23534.6	22.4623	23722.4	22.6415	14.31
2106003	Maranhão	MA	Lima Campos	32193.4	Cerrado	21.33	96.7401	3.25986	38.2987	12329.6	0	0	177	16	6	0.889447	0.0606858	0	130.424	49.1541	179.578	-179.578	0	0	0	0	14.09
2106102	Maranhão	MA	Loreto	359687	Cerrado	3.18907	95.9405	4.05945	83.9552	301976	0	0	1046	165	76	0.812743	0.00412158	163932	1061.99	24.3337	1086.33	162846	0	0	0	0	13.87
2106201	Maranhão	MA	Luís Domingues	46406.3	Amazon	0.848896	99.7112	0.288844	24.5038	11371.3	73.5196	1	101	4	2	0.943925	0.00771097	24.6907	79.6616	308.973	388.635	-363.944	0	0	33.84	0.0729211	20.94
2106300	Maranhão	MA	Magalhães de Almeida	43315.4	Caatinga	2.97806	70.9252	29.0748	59.1338	25614	0	0	373	23	3	0.934837	0.0745147	1308.93	247.73	0	247.73	1061.2	0	0	0	0	17.92
2106326	Maranhão	MA	Maracaçumé	63582.9	Amazon	5.55556	100	0	14.4327	9176.76	0	0	121	8	4	0.909774	0.0185266	0	483.792	12242.4	12726.2	-12726.2	0	0	0	0	16.53
2106359	Maranhão	MA	Marajá do Sena	140260	Cerrado	1.31868	99.2216	0.778372	34.3883	48233.2	0	0	181	20	8	0.866029	0.0134181	2.71027	265.74	30.4739	296.214	-293.504	0	0	0	0	6.12
2106375	Maranhão	MA	Maranhãozinho	76095.2	Amazon	3.90836	99.4852	0.514794	2.83618	2158.2	0	0	326	26	4	0.91573	0.0242934	0.0252249	389.739	22106	22495.8	-22495.7	2717.1	3.57066	2648.25	3.48018	13.81
2106409	Maranhão	MA	Mata Roma	54841.8	Cerrado	1.43003	97.03	2.96998	69.6542	38199.6	0	0	336	35	9	0.884211	0.034397	20735.7	336.842	0	336.842	20398.9	0	0	0	0	17.91
2106508	Maranhão	MA	Matinha	40873	Amazon	2.80866	96.1504	3.84965	12.4797	5100.84	64.3743	1	219	8	3	0.952174	0.123823	0	365.008	3326.49	3691.5	-3691.5	0	0	26326.5	64.4106	24.82
2106607	Maranhão	MA	Matões	210742	Cerrado	1.23457	98.3352	1.6648	73.3693	154620	0	0	924	93	55	0.86194	0.0264699	81389.5	773.419	3.06809	776.487	80613	0	0	0	0	11.99
2106631	Maranhão	MA	Matões do Norte	79465.6	Cerrado	11.3428	97.9573	2.04267	51.9671	41296	5.8574	0.112714	158	36	21	0.734884	0.0367131	381.915	571.166	2831.14	3402.3	-3020.39	0	0	4550.22	5.72602	12.78
2106672	Maranhão	MA	Milagres do Maranhão	63473.8	Cerrado	4.97132	99.6636	0.336365	80.2575	50942.5	0	0	700	39	9	0.935829	0.0398383	32221.7	242.676	0	242.676	31979	0	0	0	0	10.4
2106706	Maranhão	MA	Mirador	852114	Cerrado	2.25632	97.3501	2.64992	94.5166	805390	0	0	1062	156	78	0.819444	0.00327624	236036	737.287	1527.94	2265.23	233771	904.77	0.106179	1112.76	0.130588	12.87
2106755	Maranhão	MA	Miranda do Norte	34110.9	Cerrado	14.1274	97.5674	2.43258	14.4207	4919.04	0	0	299	24	4	0.914373	0.0540233	0	265.457	3410.23	3675.69	-3675.69	0	0	0	0	24.69
2106805	Maranhão	MA	Mirinzal	68775.3	Amazon	8.66062	94.8584	5.14165	2.05818	1415.52	99.9963	1	10	4	3	0.588235	0.0331972	0	161.444	706.007	867.451	-867.451	0	0	68773.8	99.9978	23.92
2106904	Maranhão	MA	Monção	127151	Amazon	6.62967	93.8099	6.19011	19.2359	24458.8	64.6668	1	448	17	12	0.939203	0.057354	0	2812.05	19558.1	22370.2	-22370.2	964.98	0.758922	82325.9	64.7463	11.48
2107001	Maranhão	MA	Montes Altos	148835	Cerrado	5.01882	95.9721	4.02791	78.7188	117161	0	0	1234	17	1	0.985623	0.00953181	15100.1	150.704	7.80799	158.512	14941.6	84684.4	56.8983	84786.8	56.9671	19.68
2107100	Maranhão	MA	Morros	171518	Cerrado	0.848416	37.6766	62.3234	82.4485	141414	98.7957	1	27	10	14	0.529412	0.0244966	90176.1	197.024	24.0065	221.03	89955.1	0	0	169484	98.8142	18.38
2107209	Maranhão	MA	Nina Rodrigues	57251.1	Cerrado	1.90217	69.6921	30.3079	85.0338	48682.8	1.49421	0.0175719	634	27	9	0.946269	0.0373469	32446.8	115.595	0	115.595	32331.2	0	0	877.05	1.53193	22.11
2107258	Maranhão	MA	Nova Colinas	74311.1	Cerrado	4.79452	95.4848	4.51522	60.2132	44745.1	0	0	476	52	11	0.883117	0.00986445	19892.4	239.054	80.3114	319.365	19573.1	0	0	0	0	16.69
2107308	Maranhão	MA	Nova Iorque	97687.8	Cerrado	5.29412	98.2944	1.70562	83.9697	82028.2	0	0	220	39	15	0.80292	0.00699065	44148.8	376.341	1.12254	377.464	43771.3	0	0	0	0	15.75
2107357	Maranhão	MA	Nova Olinda do Maranhão	245263	Amazon	2.86458	99.37	0.630029	52.8189	129545	0	0	448	20	7	0.943158	0.0107419	33.7303	412.226	13547.2	13959.5	-13925.7	140595	57.324	140390	57.2407	16.4
2107407	Maranhão	MA	Olho d'Água das Cunhãs	69533.8	Amazon	7.27848	99.9916	0.00835818	0	0	0.602254	1	416	19	7	0.941176	0.0452063	0	1021.75	26448.8	27470.6	-27470.6	0	0	453.06	0.651568	14.42
2107456	Maranhão	MA	Olinda Nova do Maranhão	19763.7	Amazon	2.61941	97.924	2.07596	1.03462	204.48	50.0313	1	63	0	2	0.969231	0.110268	0	182.147	2414.52	2596.66	-2596.66	0	0	9983.88	50.5163	17.16
2107506	Maranhão	MA	Paço do Lumiar	12282.9	Amazon	9.35385	96.1069	3.89309	35.6075	4373.64	69.839	1	11	1	1	0.846154	0.967496	0	155.718	1034.12	1189.84	-1189.84	0	0	8657.82	70.4867	53.45
2107605	Maranhão	MA	Palmeirândia	53216.8	Amazon	0.660066	88.0315	11.9685	13.4815	7174.44	100.002	1	25	7	4	0.694444	0.120202	30.0652	227.311	6147.82	6375.14	-6345.07	0	0	53216.2	99.9988	12.84
2107704	Maranhão	MA	Paraibano	53052.1	Cerrado	5.71429	98.1074	1.89256	67.5206	35821.1	0	0	262	29	8	0.876254	0.0297626	22270.9	253.019	0	253.019	22017.9	0	0	0	0	13.8
2107803	Maranhão	MA	Parnarama	324051	Cerrado	1.73315	93.9589	6.04113	66.1632	214403	0	0	423	97	77	0.708543	0.0210342	124517	1700.31	57.9162	1758.23	122759	0	0	0	0	12.8
2107902	Maranhão	MA	Passagem Franca	135834	Cerrado	3.03571	98.4149	1.58507	73.0916	99283	0	0	212	72	25	0.686084	0.0170073	67173.7	547.282	0	547.282	66626.5	0	0	0	0	11.41
2108009	Maranhão	MA	Pastos Bons	163533	Cerrado	5.53145	99.005	0.994965	81.6149	133467	0	0	2437	85	32	0.95419	0.014215	70640.8	349.722	0	349.722	70291.1	0	0	0	0	16.64
2108058	Maranhão	MA	Paulino Neves	97918.5	Cerrado	1.04862	98.4418	1.55821	84.152	82400.4	41.5345	0.493566	532	4	15	0.965517	0.0430765	55129.1	465.294	302.788	768.082	54361	0	0	40848.6	41.7169	12.62
2108108	Maranhão	MA	Paulo Ramos	116862	Amazon	8.89831	100	0	23.6282	27612.4	0	0	243	16	10	0.903346	0.0280669	0	788.029	16715.6	17503.7	-17503.7	0	0	0	0	12.5
2108207	Maranhão	MA	Pedreiras	26172.5	Cerrado	3.90625	97.7612	2.23876	43.5357	11394.4	0	0	2195	6	1	0.996821	0.106522	8.15125	97.785	80.5156	178.301	-170.149	0	0	0	0	29.29
2108256	Maranhão	MA	Pedro do Rosário	174990	Amazon	2.41001	96.5296	3.47042	5.41081	9468.36	0.962079	0.177807	603	46	15	0.908133	0.0383083	0	1258.03	3671.29	4929.32	-4929.32	0	0	1807.38	1.03285	10.73
2108306	Maranhão	MA	Penalva	76872	Amazon	1.1912	96.7531	3.2469	21.3264	16394	52.8634	1	90	7	3	0.9	0.0864084	134.119	847.64	2247.87	3095.51	-2961.39	0	0	40671.8	52.9085	15.84
2108405	Maranhão	MA	Peri Mirim	39872.2	Amazon	5.90231	76.4756	23.5244	39.921	15917.4	99.996	1	12	4	1	0.705882	0.0816398	803.36	93.9001	234.805	328.705	474.655	0	0	39870	99.9944	19.43
2108454	Maranhão	MA	Peritoró	82473.1	Cerrado	4.125	97.5905	2.40949	44.7366	36895.7	0	0	854	41	15	0.938462	0.0310062	0	615.684	4269.82	4885.5	-4885.5	0	0	0	0	12.07
2108504	Maranhão	MA	Pindaré-Mirim	27352.8	Amazon	3.96518	98.9619	1.03814	18.7773	5136.12	34.2926	1	65	5	2	0.902778	0.1322	0.000173893	739.91	5733.52	6473.43	-6473.43	63.27	0.231311	9437.4	34.5025	24.81
2108603	Maranhão	MA	Pinheiro	151298	Amazon	4.31065	84.8844	15.1156	33.2954	50375.2	99.985	1	53	9	11	0.726027	0.0881088	1107.81	955.03	6769.71	7724.74	-6616.93	0	0	151287	99.993	22.37
2108702	Maranhão	MA	Pio XII	54514.4	Amazon	1.19617	99.354	0.646015	8.49244	4629.6	66.6489	1	602	10	8	0.970968	0.0643775	13.4307	904.492	21870.1	22774.6	-22761.2	0	0	36503.7	66.9616	12.89
2108801	Maranhão	MA	Pirapemas	68876.6	Cerrado	10.4152	96.1757	3.8243	68.5581	47220.5	0	0	307	20	21	0.882184	0.0266221	1028.51	360.741	314.234	674.974	353.532	0	0	0	0	18.34
2108900	Maranhão	MA	Poção de Pedras	99042	Cerrado	2.63736	98.699	1.30095	66.5169	65879.6	0	0	1028	62	13	0.932004	0.0453356	48.927	118.816	0	118.816	-69.8889	0	0	0	0	12.43
2109007	Maranhão	MA	Porto Franco	141750	Cerrado	8.72027	96.9212	3.0788	43.8442	62149.3	0	0	1000	73	21	0.914077	0.0148945	13926.7	890.699	493.144	1383.84	12542.9	0	0	0	0	29.22
2109056	Maranhão	MA	Porto Rico do Maranhão	21883.2	Amazon	0.27248	64.2758	35.7242	17.4479	3818.16	99.9971	1	1	0	1	0.5	0.100115	417.488	70.4382	166.979	237.417	180.07	0	0	768.33	3.51104	18.1
2109106	Maranhão	MA	Presidente Dutra	77157.9	Cerrado	3.10458	99.3237	0.676283	39.6225	30571.9	0	0	1000	39	10	0.953289	0.0723405	46.8193	311.105	3989.99	4301.09	-4254.27	0	0	0	0	24.26
2109205	Maranhão	MA	Presidente Juscelino	35469.8	Amazon	0.560224	52.4737	47.5263	81.615	28948.7	97.2272	1	8	3	4	0.533333	0.0556335	922.689	66.9254	0	66.9254	855.764	0	0	34494.7	97.2508	19.6
2109239	Maranhão	MA	Presidente Médici	43769	Amazon	1.26904	99.0436	0.956426	0.267312	117	0	0	158	5	2	0.957576	0.0171581	0	162.166	7461.95	7624.11	-7624.11	0	0	0	0	17.58
2109270	Maranhão	MA	Presidente Sarney	72415.9	Amazon	3.69023	84.399	15.601	22.3678	16197.8	97.0963	1	8	3	2	0.615385	0.0669679	34.6621	433.617	168.044	601.66	-566.998	0	0	70382.2	97.1915	9.72
2109304	Maranhão	MA	Presidente Vargas	45936.4	Cerrado	2.1904	4.33481	95.6652	81.8505	37599.1	10.5334	0.128691	732	30	1	0.959371	0.0466285	18140.3	83.8716	0	83.8716	18056.4	0	0	4908.87	10.6862	22.35
2109403	Maranhão	MA	Primeira Cruz	136769	Cerrado	0.55788	76.7456	23.2544	82.4318	112741	91.4466	1	351	10	13	0.938503	0.0202407	69787.1	276.727	22.5462	299.273	69487.8	0	0	125166	91.5167	12.61
2109452	Maranhão	MA	Raposa	6628.01	Amazon	4.91329	100	0	23.5618	1561.68	99.8716	1	0	0	2	0	0.664847	0	24.6224	9.32415	33.9465	-33.9465	0	0	151.47	2.2853	24.64
2109502	Maranhão	MA	Riachão	637306	Cerrado	3.17292	96.232	3.76796	76.3603	486649	1.7159	0.0224711	1443	311	109	0.774557	0.00533865	281839	1522.01	54.4262	1576.43	280263	0	0	11000	1.72601	10.62
2109551	Maranhão	MA	Ribamar Fiquene	75055.8	Cerrado	17.3815	99.7296	0.270395	43.0072	32279.4	0	0	591	44	9	0.917702	0.0166553	8282.21	661.654	305.194	966.847	7315.36	0	0	0	0	14.75
2109601	Maranhão	MA	Rosário	68504.1	Amazon	2.50298	94.5662	5.43376	60.7497	41616	98.127	1	35	5	9	0.714286	0.0986058	1364.74	250.092	8.4054	258.497	1106.25	0	0	67279.6	98.2125	27.68
2109700	Maranhão	MA	Sambaíba	247872	Cerrado	2.72	83.1882	16.8118	76.1517	188759	0	0	644	176	48	0.741935	0.004292	96189.6	694.191	0	694.191	95495.4	0	0	0	0	14.78
2109759	Maranhão	MA	Santa Filomena do Maranhão	62321.8	Cerrado	1.19048	99.1294	0.870557	48.7488	30381.1	0	0	657	27	6	0.952174	0.0213074	2026.64	205.769	36.239	242.008	1784.63	0	0	0	0	7.53
2109809	Maranhão	MA	Santa Helena	219487	Amazon	2.01342	88.0677	11.9323	36.1581	79362.4	65.5401	1	213	29	7	0.855422	0.0369049	2676.67	1700.12	5693.85	7393.97	-4717.3	0	0	144069	65.639	18.01
2109908	Maranhão	MA	Santa Inês	60048.5	Amazon	8.29787	99.7832	0.216814	1.47061	883.08	2.7275	1	62	12	10	0.738095	0.0283588	0	1244.53	34444.4	35689	-35689	0	0	1688.31	2.81158	28.87
2110005	Maranhão	MA	Santa Luzia	478023	Amazon	5.69106	99.4893	0.510737	6.54091	31267.1	0	0	608	21	36	0.914286	0.0350346	0.00544087	6065.94	131229	137295	-137295	4301.28	0.899806	4261.95	0.891578	12.78
2110039	Maranhão	MA	Santa Luzia do Paruá	101049	Amazon	2.42424	98.035	1.96504	4.93709	4988.88	0	0	702	22	5	0.962963	0.0441211	17.6511	284.679	14638.9	14923.5	-14905.9	0	0	0	0	16.71
2110104	Maranhão	MA	Santa Quitéria do Maranhão	143491	Cerrado	1.71639	96.8435	3.15646	76.2428	109401	15.8537	0.207937	344	52	25	0.817102	0.0378079	93123.1	1028.12	0	1028.12	92095	0	0	22910.8	15.9667	15.75
2110203	Maranhão	MA	Santa Rita	70639	Amazon	3.55497	86.189	13.811	62.1712	43917.1	46.8228	0.753127	372	9	4	0.966234	0.0944771	1765.65	241.473	43.0656	284.539	1481.12	0	0	33261.9	47.0872	18.9
2110237	Maranhão	MA	Santana do Maranhão	93202.7	Cerrado	0.635593	91.2866	8.71338	77.0922	71852	0.411941	0.00534348	492	21	12	0.937143	0.0168498	45348.7	325.286	0	325.286	45023.5	0	0	371.88	0.399001	7.15
2110278	Maranhão	MA	Santo Amaro do Maranhão	160119	Cerrado	1.68776	64.6991	35.3009	86.7863	138961	92.7785	1	178	5	7	0.936842	0.0253916	52861	184.761	62.2482	247.009	52614	0	0	148558	92.7795	13.04
2110302	Maranhão	MA	Santo Antônio dos Lopes	77092.8	Cerrado	0.70306	97.3462	2.65385	51.0827	39381.1	0	0	496	54	7	0.890485	0.0417233	0	243.676	2.56123	246.237	-246.237	0	0	0	0	14.3
2110401	Maranhão	MA	São Benedito do Rio Preto	93149.2	Cerrado	0.863931	94.31	5.68999	87.5126	81517.3	6.20943	0.0709546	688	28	18	0.93733	0.017909	55111.9	199.384	0	199.384	54912.5	0	0	5879.07	6.31146	15.27
2110500	Maranhão	MA	São Bento	46889.5	Amazon	1.8565	95.2109	4.78908	21.5434	10101.6	89.6601	1	94	6	1	0.930693	0.143788	285.205	176.555	3141.57	3318.13	-3032.92	0	0	42135.4	89.861	20.92
2110609	Maranhão	MA	São Bernardo	100693	Cerrado	1.97913	64.018	35.982	71.1975	71690.8	0	0	512	42	16	0.898246	0.0503025	35270.8	343.535	0	343.535	34927.3	0	0	0	0	14.87
2110658	Maranhão	MA	São Domingos do Azeitão	96093.9	Cerrado	14.6032	97.566	2.43404	70.164	67423.3	0	0	251	61	17	0.762918	0.00609569	29782.5	364.82	10.8801	375.7	29406.8	0	0	0	0	18.22
2110708	Maranhão	MA	São Domingos do Maranhão	115199	Cerrado	13.21	97.9887	2.01128	43.6621	50298.1	0	0	2155	62	8	0.968539	0.0525767	8355.21	388.63	0	388.63	7966.57	0	0	0	0	14.84
2110807	Maranhão	MA	São Félix de Balsas	203238	Cerrado	2.67296	90.255	9.745	93.5335	190095	0	0	379	92	44	0.735922	0.00447486	108558	168.32	5.47908	173.799	108384	0	0	0	0	13.19
2110856	Maranhão	MA	São Francisco do Brejão	74561.1	Amazon	7.80856	100	0	4.86929	3630.6	0	0	361	16	5	0.945026	0.0241185	0	586.072	11458.3	12044.4	-12044.4	0	0	0	0	13.16
2110906	Maranhão	MA	São Francisco do Maranhão	228022	Cerrado	10.0798	98.2111	1.78893	79.791	181941	0	0	476	83	51	0.780328	0.0134267	106635	316.803	85.6039	402.407	106232	0	0	0	0	10.36
2111003	Maranhão	MA	São João Batista	69068.8	Amazon	3.42703	87.2722	12.7278	58.3933	40331.5	99.8134	1	1	2	2	0.2	0.0593984	3587.74	215.221	4763.07	4978.29	-1390.56	0	0	68952.4	99.8315	21.41
2111029	Maranhão	MA	São João do Carú	90808.4	Amazon	1.89873	92.576	7.424	25.9763	23588.6	12.711	0.489332	76	1	1	0.974359	0.023861	4.05349	225.113	5638.37	5863.48	-5859.43	26220.9	28.8749	36648.6	40.3582	9.98
2111052	Maranhão	MA	São João do Paraíso	205386	Cerrado	5.94463	97.6299	2.3701	64.814	133119	0	0	2399	105	26	0.948221	0.0101674	55578.3	530.137	0	530.137	55048.1	0	0	0	0	19.03
2111078	Maranhão	MA	São João do Soter	143808	Cerrado	2.18688	87.9788	12.0212	76.4348	109919	0	0	501	84	30	0.814634	0.0263482	72220.7	288.526	0	288.526	71932.2	0	0	0	0	7.6
2111102	Maranhão	MA	São João dos Patos	148267	Cerrado	6.67614	97.3468	2.65324	76.3277	113169	0	0	1292	102	21	0.913074	0.0138458	73522.8	540.617	48.3807	588.997	72933.8	0	0	0	0	15.85
2111201	Maranhão	MA	São José de Ribamar	38837.3	Amazon	15.1961	90.1593	9.84067	19.7467	7669.08	87.6529	1	15	0	2	0.882353	1.43004	203.722	146.178	805.247	951.425	-747.703	0	0	34009.5	87.569	46.09
2111250	Maranhão	MA	São José dos Basílios	35323.5	Cerrado	0.472335	99.2492	0.750777	52.7727	18641.2	0	0	1384	9	5	0.989986	0.0448018	0	126.774	0	126.774	-126.774	0	0	0	0	14.49
2111300	Maranhão	MA	São Luís	83479	Amazon	12	88.2153	11.7847	17.8682	14916.2	27.049	1	18	2	6	0.692308	0.341559	320.61	378.89	3108.03	3486.92	-3166.31	0	0	22509.1	26.9638	54.84
2111409	Maranhão	MA	São Luís Gonzaga do Maranhão	90916.8	Cerrado	7.81682	99.4022	0.59783	23.5893	21446.6	0	0	624	53	12	0.90566	0.0446635	0	574.859	5099.2	5674.06	-5674.06	0	0	0	0	12.07
2111508	Maranhão	MA	São Mateus do Maranhão	78322.9	Cerrado	9.76492	99.1084	0.891638	40.7035	31880.2	18.1996	0.447127	163	34	19	0.75463	0.0504326	14.9078	498.202	6474.49	6972.69	-6957.78	0	0	14221	18.1569	15.63
2111532	Maranhão	MA	São Pedro da Água Branca	72045.7	Amazon	8.7156	99.1714	0.828564	34.1923	24634.1	0	0	429	4	4	0.981693	0.00681641	23.6027	749.131	1187.42	1936.56	-1912.95	0	0	0	0	17.17
2111573	Maranhão	MA	São Pedro dos Crentes	97963.8	Cerrado	2.66667	92.1993	7.80068	68.7494	67349.5	0	0	584	61	11	0.890244	0.00730573	29605.3	231.878	0	231.878	29373.5	0	0	0	0	16.63
2111607	Maranhão	MA	São Raimundo das Mangabeiras	352154	Cerrado	2.35571	94.2431	5.75689	82.4213	290250	0	0	1139	155	45	0.850635	0.00554045	190443	613.6	0	613.6	189829	0	0	0	0	18.81
2111631	Maranhão	MA	São Raimundo do Doca Bezerra	41935.5	Cerrado	6.01504	99.5608	0.439239	39.7193	16656.5	0	0	359	19	2	0.944737	0.0328834	0	130.896	0	130.896	-130.896	0	0	0	0	12.93
2111672	Maranhão	MA	São Roberto	22746.5	Cerrado	2.32108	96.9035	3.09653	52.7518	11999.2	0	0	2556	14	1	0.994166	0.038443	6.17228	87.6493	0	87.6493	-81.477	0	0	0	0	10.86
2111706	Maranhão	MA	São Vicente Ferrer	38102.6	Amazon	7.7879	98.2228	1.7772	24.9176	9494.28	89.9848	1	30	2	3	0.857143	0.123921	138.616	199.396	6604.29	6803.69	-6665.07	0	0	34311.9	90.0512	19.03
2111722	Maranhão	MA	Satubinha	44181.4	Amazon	1.43737	99.0826	0.917359	19.2217	8492.4	2.48602	0.129334	914	19	3	0.976496	0.0626008	0	510.971	9646.35	10157.3	-10157.3	0	0	1111.59	2.51597	6.66
2111748	Maranhão	MA	Senador Alexandre Costa	42644	Cerrado	2.56864	98.9753	1.02474	71.2057	30364.9	0	0	832	11	1	0.985782	0.034621	10305.2	88.1141	0	88.1141	10217.1	0	0	0	0	14.25
2111763	Maranhão	MA	Senador La Rocque	73855.4	Amazon	12.4378	96.5451	3.45493	12.7134	9389.52	14.6634	1	353	10	3	0.964481	0.0443551	0	588.73	12940.8	13529.5	-13529.5	0	0	10800.4	14.6237	15.43
2111789	Maranhão	MA	Serrano do Maranhão	116587	Amazon	0.910747	28.3647	71.6353	8.04657	9381.24	100.005	1	13	1	1	0.866667	0.0138951	418.991	604.22	1060.72	1664.94	-1245.95	0	0	116578	99.9928	11.53
2111805	Maranhão	MA	Sítio Novo	311489	Cerrado	7.27788	91.7897	8.21026	69.7466	217253	0	0	1491	204	53	0.852975	0.0120986	87268.3	941.338	335.129	1276.47	85991.8	7553.88	2.42509	7414.47	2.38033	13.83
2111904	Maranhão	MA	Sucupira do Norte	107444	Cerrado	2.03704	96.6133	3.38672	86.5982	93044.9	0	0	646	92	13	0.860186	0.01694	46531.8	152.762	0	152.762	46379	0	0	0	0	16.03
2111953	Maranhão	MA	Sucupira do Riachão	86391.5	Cerrado	4.56432	98.3641	1.63585	89.1309	77001.5	0	0	402	56	11	0.857143	0.00646439	28242.6	108.5	0	108.5	28134.1	0	0	0	0	12.1
2112001	Maranhão	MA	Tasso Fragoso	438301	Cerrado	4.73934	93.0867	6.91328	76.7833	336542	0	0	661	173	110	0.700212	0.00236032	150193	2176.11	571.756	2747.86	147445	0	0	0	0	13.9
2112100	Maranhão	MA	Timbiras	148659	Cerrado	1.64462	96.6064	3.39363	75.2668	111891	0	0	686	59	36	0.878361	0.021638	69326.7	555.946	74.1315	630.078	68696.6	0	0	0	0	12.02
2112209	Maranhão	MA	Timon	176462	Cerrado	5.42763	95.5878	4.41218	67.334	118819	0	0	1583	193	36	0.87362	0.0486296	50441.7	776.989	225.159	1002.15	49439.6	0	0	0	0	26.46
2112233	Maranhão	MA	Trizidela do Vale	26242.2	Cerrado	2.76134	99.1042	0.895809	38.0356	9981.36	0	0	310	15	3	0.945122	0.0411143	0	76.3847	146.92	223.304	-223.304	0	0	0	0	18.49
2112274	Maranhão	MA	Tufilândia	27100.9	Amazon	12.4514	100	0	8.54539	2315.88	0	0	40	6	1	0.851064	0.0360506	0	541.352	6355.41	6896.76	-6896.76	14.04	0.0518063	25.29	0.0933178	13.52
2112308	Maranhão	MA	Tuntum	336915	Cerrado	2.80224	99.4259	0.574076	58.0822	195687	0	0	1512	126	51	0.895204	0.0259127	57560.5	1493.82	1534.75	3028.57	54531.9	0	0	0	0	13.47
2112407	Maranhão	MA	Turiaçu	257851	Amazon	1.01822	92.0449	7.95511	17.2437	44463.2	60.8892	1	48	10	13	0.676056	0.0276899	717.978	508.388	38.4152	546.803	171.175	0	0	300.33	0.116474	13.88
2112456	Maranhão	MA	Turilândia	151187	Amazon	2.38095	95.7842	4.21575	17.8937	27052.9	63.9011	1	8	7	11	0.307692	0.0358141	136.994	1578.57	15699.9	17278.4	-17141.4	0	0	96784.1	64.0163	11.32
2112506	Maranhão	MA	Tutóia	165166	Cerrado	4.98519	93.8483	6.15167	63.5188	104912	40.688	0.640566	62	16	11	0.696629	0.0889907	60723	577.206	0	577.206	60145.8	0	0	67363.1	40.785	13.29
2112605	Maranhão	MA	Urbano Santos	170831	Cerrado	0.641658	96.5487	3.45125	79.0484	135039	50.6872	0.641217	236	59	27	0.732919	0.0131729	66743.7	358.959	61.1711	420.13	66323.6	0	0	86594.5	50.6903	20.17
2112704	Maranhão	MA	Vargem Grande	195777	Cerrado	3.59758	93.6014	6.39864	87.7553	171804	0	0	504	77	38	0.814216	0.0319557	109186	338.786	0	338.786	108848	0	0	0	0	13.59
2112803	Maranhão	MA	Viana	116845	Amazon	1.46171	96.0971	3.90294	40.1233	46882.1	68.1142	1	99	19	7	0.792	0.0897615	5347.65	884.138	3761.77	4645.91	701.732	0	0	79562.2	68.092	21.53
2112852	Maranhão	MA	Vila Nova dos Martírios	118879	Amazon	15.3409	100	0	17.8969	21275.6	0	0	708	51	7	0.924282	0.0186389	26.8878	907.743	14897.8	15805.5	-15778.6	0	0	0	0	14.5
2112902	Maranhão	MA	Vitória do Mearim	71672.4	Amazon	4.28266	82.3554	17.6446	66.9034	47951.3	100	1	134	12	9	0.864516	0.0812533	240.202	428.519	1424.59	1853.11	-1612.91	0	0	71668.9	99.9951	15.25
2113009	Maranhão	MA	Vitorino Freire	119339	Amazon	15.991	99.2571	0.742874	3.52913	4211.64	0	0	867	19	8	0.969799	0.051876	0	1521.87	39515.9	41037.7	-41037.7	0	0	0	0	15.74
2114007	Maranhão	MA	Zé Doca	214013	Amazon	4.64058	99.2305	0.769451	17.86	38222.6	0	0	1050	50	12	0.944245	0.0338627	30.5455	1917.54	38191.8	40109.4	-40078.8	47403.3	22.1497	47528	22.208	17.32
2200053	Piauí	PI	Acauã	127959	Caatinga	0.171821	97.6208	2.37916	22.6152	28938.2	0	0	3035	36	1	0.987956	0.02121	9040.13	642.028	1438.12	2080.15	6959.98	0	0	0	0	8.07
2200103	Piauí	PI	Agricolândia	11242.6	Caatinga	3.49854	98.8027	1.19726	72.1661	8113.32	0	0	202	0	4	0.980583	0.0471076	5745.51	12.4805	0	12.4805	5733.03	0	0	0	0	19.16
2200202	Piauí	PI	Água Branca	9704.12	Caatinga	5.42005	97.1331	2.86689	44.0906	4278.6	0	0	1311	1	0	0.999238	0.0741614	3457.74	28.1611	0	28.1611	3429.58	0	0	0	0	25.7
2200251	Piauí	PI	Alagoinha do Piauí	53581.1	Caatinga	1.03474	86.7181	13.2819	37.12	19889.3	0	0	1959	2	0	0.99898	0.024002	7913.55	171.955	0.0702076	172.025	7741.52	0	0	0	0	9.11
2200277	Piauí	PI	Alegrete do Piauí	25979.1	Caatinga	6.98795	91.8735	8.12651	34.1361	8868.24	33.7253	0.987964	1694	0	1	0.99941	0.0308415	4951.21	70.5531	10.0824	80.6355	4870.58	0	0	7228.62	27.8248	13.57
2200301	Piauí	PI	Alto Longá	173785	Caatinga	2.9396	84.423	15.577	96.9935	168560	0	0	742	90	31	0.859791	0.0165016	124289	92.1866	0	92.1866	124197	0	0	0	0	12.44
2200400	Piauí	PI	Altos	95766.1	Caatinga	9.26554	92.9773	7.02274	81.9496	78480	0.175835	0.00214564	1257	111	36	0.895299	0.0505808	50951.8	257.566	0	257.566	50694.2	0	0	168.39	0.175835	20.32
2200459	Piauí	PI	Alvorada do Gurguéia	213194	Cerrado	25	99.7579	0.242131	85.4961	182272	1.85873	0.0217405	712	45	32	0.902408	0.00472685	114009	302.294	36.45	338.744	113671	0	0	3918.24	1.83788	17.23
2200509	Piauí	PI	Amarante	115521	Caatinga	9.08705	88.955	11.045	68.2038	78790	0	0	594	70	17	0.872247	0.0286503	44599.1	359.452	207.735	567.187	44031.9	0	0	0	0	20.4
2200608	Piauí	PI	Angical do Piauí	22343.7	Caatinga	9.94264	97.3173	2.68275	75.2427	16812	0	0	911	7	2	0.990217	0.024072	10700.3	55.1764	0	55.1764	10645.1	0	0	0	0	17.61
2200707	Piauí	PI	Anísio de Abreu	33787.9	Caatinga	6.01719	95.9602	4.03976	54.861	18536.4	0	0	247	3	3	0.976285	0.0531433	9570.02	116.791	0	116.791	9453.23	0	0	0	0	13.89
2200806	Piauí	PI	Antônio Almeida	64574.9	Cerrado	17.3285	99.9564	0.0435508	82.9955	53594.3	0	0	420	31	8	0.915033	0.00498969	35547.9	161.362	0	161.362	35386.5	0	0	0	0	20.26
2200905	Piauí	PI	Aroazes	82166.9	Caatinga	8.29757	96.8037	3.19635	69.7626	57321.7	0	0	886	16	11	0.970427	0.00939401	37913.6	465.223	26.5094	491.732	37421.9	0	0	0	0	15.28
2200954	Piauí	PI	Aroeiras do Itaim	25716.3	Caatinga	1.36571	92.9986	7.00143	53.3049	13708.1	0	0	884	7	1	0.991031	0.0384352	8005.46	128.905	5.81885	134.724	7870.74	0	0	0	0	5.68
2201002	Piauí	PI	Arraial	68276.5	Caatinga	1.06061	91.3797	8.62034	56.8353	38805.1	0	0	2061	39	0	0.981429	0.00702357	23026.2	198.712	0	198.712	22827.5	0	0	0	0	13.4
2201051	Piauí	PI	Assunção do Piauí	169072	Caatinga	3.98268	91.7173	8.28274	69.2038	117004	0	0	374	99	48	0.71785	0.00499682	81502.8	586.323	67.1128	653.435	80849.4	0	0	0	0	8.54
2201101	Piauí	PI	Avelino Lopes	130553	Cerrado	20.6704	98.0348	1.96521	75.1694	98136	0	0	992	63	27	0.916821	0.00984871	68735.7	251.86	18.5047	270.365	68465.4	0	0	0	0	13.53
2201150	Piauí	PI	Baixa Grande do Ribeiro	780898	Cerrado	4.96454	98.2281	1.77188	70.4916	550467	17.2373	0.24453	3178	119	97	0.936358	0.00163466	276796	2711.3	1910.7	4621.99	272174	0	0	134545	17.2295	12.66
2201176	Piauí	PI	Barra D'Alcântara	26338.4	Caatinga	1.14943	91.0018	8.99823	71.4289	18813.2	0	0	1392	8	0	0.994286	0.022435	13043.9	49.2142	0	49.2142	12994.7	0	0	0	0	12.69
2201200	Piauí	PI	Barras	171981	Caatinga	7.25309	95.2897	4.71029	76.3613	131327	0	0	731	126	42	0.813126	0.0519558	83857.4	438.36	40.3847	478.745	83378.6	0	0	0	0	16.38
2201309	Piauí	PI	Barreiras do Piauí	202832	Cerrado	1.78571	94.4802	5.51981	99.818	202463	76.4889	0.766284	1387	12	2	0.990007	0.00250271	32545.2	1.76774	246.539	248.307	32296.9	0	0	154977	76.4066	18.98
2201408	Piauí	PI	Barro Duro	15943	Caatinga	3.41113	99.5576	0.442431	88.3368	14083.6	0	0	181	12	0	0.937824	0.0446089	8663.74	10.5942	0	10.5942	8653.15	0	0	0	0	17.38
2201507	Piauí	PI	Batalha	158891	Caatinga	4.86671	93.3524	6.6476	60.6882	96428.2	15.4229	0.254134	328	111	41	0.683333	0.0370742	62070.2	498.467	465.523	963.99	61106.2	0	0	24665	15.5232	10.79
2201556	Piauí	PI	Bela Vista do Piauí	49939.7	Caatinga	23.064	84.6537	15.3463	63.332	31627.8	0	0	1650	4	0	0.997582	0.0185105	10974.3	144.331	44.0399	188.371	10785.9	0	0	0	0	13.69
2201572	Piauí	PI	Belém do Piauí	24353.3	Caatinga	0.401606	97.8932	2.10683	53.394	13003.2	0	0	2082	4	0	0.998082	0.0252195	6941.51	75.7436	0	75.7436	6865.77	0	0	0	0	11.62
2201606	Piauí	PI	Beneditinos	78859	Caatinga	2.06074	92.8062	7.19377	94.459	74489.4	0	0	1616	133	13	0.91714	0.0203933	54044.8	101.863	0	101.863	53942.9	0	0	0	0	9.3
2201705	Piauí	PI	Bertolínia	122534	Cerrado	4.65686	98.2347	1.76526	95.7376	117311	0	0	496	40	30	0.876325	0.00553085	62483.5	83.5812	0	83.5812	62399.9	0	0	0	0	17.89
2201739	Piauí	PI	Betânia do Piauí	58091.7	Caatinga	0.450958	93.1849	6.81511	15.9377	9258.48	0	0	1547	6	0	0.996137	0.0362399	3625.91	656.792	1814.22	2471.02	1154.89	0	0	0	0	7.69
2201770	Piauí	PI	Boa Hora	33757.1	Caatinga	1.36157	78.307	21.693	90.8887	30681.4	0	0	375	9	7	0.959079	0.0626565	21315.6	44.5818	0	44.5818	21271	0	0	0	0	12.97
2201804	Piauí	PI	Bocaina	26857.8	Caatinga	1.65049	92.39	7.60999	65.9795	17720.6	0	0	1164	4	1	0.995723	0.0389427	10790.9	67.5317	0	67.5317	10723.4	0	0	0	0	18.79
2201903	Piauí	PI	Bom Jesus	546922	Cerrado	15.3021	97.3734	2.62663	79.6043	435373	18.8549	0.236858	1203	104	108	0.850177	0.0040055	298420	1737.74	407.273	2145.01	296275	0	0	103255	18.8792	30.65
2201919	Piauí	PI	Bom Princípio do Piauí	52157.6	Caatinga	2.74286	90.0847	9.91529	68.8538	35912.5	0.495747	0.0072	459	49	6	0.892996	0.0240971	18868.4	209.47	0	209.47	18658.9	0	0	251.73	0.482633	11.17
2201929	Piauí	PI	Bonfim do Piauí	28921.1	Caatinga	0.596252	83.982	16.018	36.1903	10466.6	0	0	584	0	1	0.998291	0.0614658	3802.65	106.23	0	106.23	3696.42	0	0	0	0	10.08
2201945	Piauí	PI	Boqueirão do Piauí	27829.9	Caatinga	0.863931	93.2328	6.76717	78.8912	21955.3	0	0	65	27	7	0.656566	0.0393705	14328.4	78.8254	0	78.8254	14249.6	0	0	0	0	10.77
2201960	Piauí	PI	Brasileira	88091.7	Caatinga	4.77387	81.621	18.379	31.0156	27322.2	88.5179	1	186	11	3	0.93	0.0193441	13738.2	356.743	2172.17	2528.92	11209.3	0	0	78117.8	88.6777	9.8
2201988	Piauí	PI	Brejo do Piauí	226734	Caatinga	11.4108	90.0426	9.95735	92.0159	208632	1.1543	0.0125446	523	42	48	0.853181	0.00520291	144204	122.088	0.342311	122.43	144081	0	0	2606.04	1.14938	8.41
2202000	Piauí	PI	Buriti dos Lopes	69118.2	Caatinga	14.1515	93.7044	6.29556	68.9913	47685.6	60.4712	0.876504	611	16	8	0.962205	0.0453313	7826.23	119.502	55.0148	174.516	7651.72	0	0	41458.7	59.9823	12.84
2202026	Piauí	PI	Buriti dos Montes	263408	Caatinga	3.38632	89.6595	10.3405	76.5827	201725	9.58796	0.125197	688	115	61	0.796296	0.0071053	129654	1487.52	52.7639	1540.29	128114	0	0	25320.9	9.6128	10.14
2202059	Piauí	PI	Cabeceiras do Piauí	60852.9	Caatinga	2.91869	94.5249	5.47506	78.0278	47482.2	0	0	1636	23	7	0.981993	0.0500885	32743.1	112.603	0	112.603	32630.5	0	0	0	0	10.09
2202075	Piauí	PI	Cajazeiras do Piauí	51436.7	Caatinga	7.63889	97.3366	2.6634	52.1032	26800.2	0	0	654	18	6	0.964602	0.0205552	16924.4	366.04	134.989	501.029	16423.3	0	0	0	0	12.05
2202083	Piauí	PI	Cajueiro da Praia	27170.9	Caatinga	2.52845	98.0896	1.91044	57.3703	15588	99.9916	1	9	3	1	0.692308	0.0660457	7711.16	338.931	0.290701	339.221	7371.94	0	0	27022	99.4524	12.04
2202091	Piauí	PI	Caldeirão Grande do Piauí	46872.8	Caatinga	1.32042	93.204	6.79596	33.4549	15681.2	96.1499	1	839	8	1	0.989387	0.0381101	6952.9	200.69	171.694	372.384	6580.52	0	0	44918.4	95.8304	11.99
2202109	Piauí	PI	Campinas do Piauí	83120.7	Caatinga	0.239425	93.303	6.69697	57.8745	48105.7	0	0	842	66	5	0.922234	0.01425	29810.7	384.348	41.2777	425.625	29385	0	0	0	0	11.16
2202117	Piauí	PI	Campo Alegre do Fidalgo	65780	Caatinga	0.535906	92.2969	7.70312	63.9594	42072.5	0	0	1005	7	2	0.991124	0.0156303	29994.7	151.844	132.471	284.315	29710.4	0	0	0	0	9.59
2202133	Piauí	PI	Campo Grande do Piauí	31183.1	Caatinga	2.58824	89.6351	10.3649	42.3761	13214.2	0	0	1216	2	0	0.998358	0.0527998	7853.8	74.5279	172.827	247.355	7606.44	0	0	0	0	7.92
2202174	Piauí	PI	Campo Largo do Piauí	47779.8	Caatinga	1.91489	90.4434	9.5566	74.1025	35406	0	0	1081	27	6	0.970377	0.0422383	17717	155.012	0	155.012	17562	0	0	0	0	12.5
2202208	Piauí	PI	Campo Maior	167572	Caatinga	10.9401	90.7096	9.29041	65.9346	110488	0	0	1775	152	31	0.906537	0.0294896	69424.1	799.079	47.6807	846.76	68577.4	0	0	0	0	23.71
2202251	Piauí	PI	Canavieira	216289	Cerrado	2.55009	97.5076	2.49239	95.9299	207486	0	0	300	42	33	0.8	0.00369577	99462	120.388	0	120.388	99341.6	0	0	0	0	15.79
2202307	Piauí	PI	Canto do Buriti	432567	Caatinga	15.9021	95.5019	4.49808	77.5379	335403	26.6453	0.343643	892	40	30	0.927235	0.0077502	106970	934.494	809.633	1744.13	105225	0	0	115010	26.5879	14.95
2202406	Piauí	PI	Capitão de Campos	59217.2	Caatinga	2.34783	93.6551	6.34491	65.7187	38916.7	0	0	1976	50	3	0.973879	0.0278835	18261.5	177.812	0	177.812	18083.6	0	0	0	0	11.43
2202455	Piauí	PI	Capitão Gervásio Oliveira	113418	Caatinga	6.8564	45.841	54.159	78.5227	89058.6	0	0	743	123	0	0.857968	0.00750177	62815.5	203.688	7.16359	210.852	62604.7	0	0	0	0	10.04
2202505	Piauí	PI	Caracol	161097	Caatinga	11.3486	93.0562	6.94383	78.9486	127184	60.3454	0.764363	1013	11	11	0.978744	0.0133195	17722	221.738	3.42983	225.168	17496.8	0	0	97323.6	60.4131	10.51
2202539	Piauí	PI	Caraúbas do Piauí	47145.6	Caatinga	2.58621	86.8892	13.1108	69.4387	32737.3	98.9492	1	266	2	2	0.985185	0.0211341	21883.4	137.38	0	137.38	21746	0	0	46663.4	98.9771	6.55
2202554	Piauí	PI	Caridade do Piauí	50136.2	Caatinga	11.4198	93.2232	6.77677	34.3914	17242.6	2.6284	0.076426	1030	10	0	0.990385	0.0239252	9394.56	237.272	317.682	554.954	8839.61	0	0	1281.33	2.5557	13.25
2202604	Piauí	PI	Castelo do Piauí	202474	Caatinga	5.59126	92.6632	7.33677	68.8325	139368	0	0	630	78	44	0.837766	0.0126314	92280.3	1505.63	788.72	2294.35	89985.9	0	0	0	0	13.81
2202653	Piauí	PI	Caxingó	48817.2	Caatinga	1.1022	97.4273	2.57265	77.6337	37898.6	79.2991	1	1059	4	7	0.98972	0.0287743	25027.5	270.581	0	270.581	24756.9	0	0	39112	80.1193	6.63
2202703	Piauí	PI	Cocal	129413	Caatinga	2.49474	91.4013	8.59871	47.011	60838.6	91.1721	1	186	13	4	0.916256	0.0426963	33184.1	562.614	111.123	673.737	32510.4	0	0	117950	91.1417	9.03
2202711	Piauí	PI	Cocal de Telha	28210.7	Caatinga	2.58449	95.4644	4.53557	48.3607	13642.9	0	0	244	18	5	0.913858	0.0225306	8740.57	71.8842	0	71.8842	8668.69	0	0	0	0	7.57
2202729	Piauí	PI	Cocal dos Alves	32486.5	Caatinga	0.21322	80.1456	19.8544	33.7986	10980	100.003	1	18	1	1	0.9	0.0362905	9727.65	158.464	134.567	293.03	9434.62	0	0	32484.9	99.9949	7.59
2202737	Piauí	PI	Coivaras	48550	Caatinga	2.6975	99.2039	0.796055	92.8986	45102.2	0	0	116	45	30	0.60733	0.0244494	32779.4	71.7279	0	71.7279	32707.7	0	0	0	0	12.36
2202752	Piauí	PI	Colônia do Gurguéia	43062.4	Cerrado	9.44206	99.1876	0.812445	74.9304	32266.8	0	0	1047	13	5	0.983099	0.0115543	11871.5	36.978	0	36.978	11834.5	0	0	0	0	21.3
2202778	Piauí	PI	Colônia do Piauí	94787.9	Caatinga	0.922509	97.5541	2.44585	77.0908	73072.8	0	0	2122	29	12	0.981045	0.0216135	54163.5	259.252	49.3639	308.616	53854.9	0	0	0	0	10.58
2202802	Piauí	PI	Conceição do Canindé	83141.8	Caatinga	1.78042	96.4354	3.56461	82.2713	68401.8	0	0	2164	16	1	0.992205	0.0110667	50787	181.645	109.746	291.391	50495.6	0	0	0	0	13.77
2202851	Piauí	PI	Coronel José Dias	191483	Caatinga	4.6798	96.0603	3.93967	86.2998	165250	17.0132	0.19714	1109	115	13	0.896524	0.00590989	100418	227.468	3.30314	230.771	100188	0	0	32569.5	17.009	13.22
2202901	Piauí	PI	Corrente	304847	Cerrado	9.90037	94.6536	5.34644	76.0318	231781	11.2187	0.147553	1551	175	45	0.875776	0.0137948	134419	923.359	72.3417	995.7	133424	0	0	34253.6	11.2363	28.39
2203008	Piauí	PI	Cristalândia do Piauí	120290	Cerrado	3.43434	98.6624	1.33762	73.2244	88081.9	0.367511	0.00501896	1050	115	10	0.893617	0.0117318	57605.7	253.642	0	253.642	57352.1	0	0	237.6	0.197522	15.24
2203107	Piauí	PI	Cristino Castro	184635	Cerrado	8.72483	96.0968	3.90318	91.7671	169434	29.5548	0.322063	708	39	18	0.92549	0.00652682	100346	263.738	1.23612	264.974	100081	0	0	54642.8	29.595	15.67
2203206	Piauí	PI	Curimatá	233755	Cerrado	8.60215	98.7685	1.23146	80.4504	188057	3.71823	0.0462177	2301	79	24	0.957155	0.00622636	117937	503.958	53.9797	557.937	117379	0	0	8786.88	3.75901	20.92
2203230	Piauí	PI	Currais	315668	Cerrado	15.2134	99.5599	0.440083	77.4485	244480	0.0371213	0.000479303	1540	67	49	0.929952	0.0047719	172906	857.242	1.92223	859.165	172047	0	0	96.93	0.0307063	10.55
2203255	Piauí	PI	Curralinhos	34585.1	Caatinga	6.37584	98.7245	1.27549	90.1065	31163.4	0	0	422	37	11	0.897872	0.0292443	21718.4	66.1625	0	66.1625	21652.3	0	0	0	0	11.96
2203271	Piauí	PI	Curral Novo do Piauí	73616	Caatinga	0.350058	92.1952	7.8048	27.7203	20406.6	8.72542	0.314766	1217	25	3	0.97751	0.0218089	11154.8	462.232	954.886	1417.12	9737.7	0	0	5796.99	7.87464	8.38
2203305	Piauí	PI	Demerval Lobão	21680.8	Caatinga	9.03226	98.2427	1.75729	62.4397	13537.4	0	0	1283	28	1	0.977896	0.0457609	7274.21	38.1105	0	38.1105	7236.1	0	0	0	0	19.55
2203354	Piauí	PI	Dirceu Arcoverde	101706	Caatinga	2.76423	85.9763	14.0237	76.0529	77350.7	0	0	139	62	35	0.588983	0.0219772	55382.8	138.48	0	138.48	55244.3	0	0	0	0	13.85
2203404	Piauí	PI	Dom Expedito Lopes	21871.1	Caatinga	1.26984	96.9053	3.09465	41.7328	9127.44	0	0	1058	3	1	0.996234	0.054207	5349.15	63.9954	0	63.9954	5285.15	0	0	0	0	14.91
2203420	Piauí	PI	Domingos Mourão	84685	Caatinga	3.67776	94.8325	5.16752	63.7743	54007.2	98.1836	1	246	12	4	0.938931	0.0112251	29857.2	190.347	0	190.347	29666.9	0	0	83094	98.1214	9.58
2203453	Piauí	PI	Dom Inocêncio	387019	Caatinga	0.356779	90.0205	9.97951	86.2708	333885	0	0	2872	217	60	0.912036	0.00833646	243307	742.349	3.49235	745.841	242561	0	0	0	0	7.52
2203503	Piauí	PI	Elesbão Veloso	138303	Caatinga	6.30798	98.4689	1.53107	57.3955	79379.6	0	0	458	47	35	0.848148	0.0121407	48144.8	754.521	328.28	1082.8	47062	0	0	0	0	13.63
2203602	Piauí	PI	Eliseu Martins	109046	Cerrado	2.39651	97.579	2.42099	94.8684	103450	0	0	1165	24	17	0.966003	0.00278864	52975.2	41.1246	3.37235	44.497	52930.7	0	0	0	0	17.73
2203701	Piauí	PI	Esperantina	91122.1	Caatinga	3.24096	94.1066	5.89342	59.5661	54277.9	0.128695	0.00216055	455	50	25	0.858491	0.0740966	32488.2	411.564	0	411.564	32076.6	0	0	113.76	0.124843	18.21
2203750	Piauí	PI	Fartura do Piauí	71292.3	Caatinga	19.254	97.9131	2.0869	66.0366	47079	0	0	445	31	7	0.921325	0.0234732	29308.3	334.014	0	334.014	28974.3	0	0	0	0	11.68
2203800	Piauí	PI	Flores do Piauí	94673.7	Caatinga	10.6557	96.0023	3.99772	78.8615	74661.1	0	0	1782	11	11	0.987805	0.00903401	52529.5	166.786	0	166.786	52362.7	0	0	0	0	11.47
2203859	Piauí	PI	Floresta do Piauí	19470.1	Caatinga	0.429185	96.3855	3.61446	59.0069	11488.7	0	0	521	0	1	0.998084	0.0285051	6743.04	71.4966	0	71.4966	6671.55	0	0	0	0	10.44
2203909	Piauí	PI	Floriano	340967	Cerrado	15.1042	93.7418	6.25822	77.8617	265483	0	0	781	142	74	0.78335	0.0105253	22006.3	125.181	0	125.181	21881.1	0	0	0	0	34.73
2204006	Piauí	PI	Francinópolis	26870.3	Caatinga	2.0595	98.324	1.67598	42.8364	11510.3	0	0	621	18	0	0.971831	0.0205486	6767.94	95.1668	64.2293	159.396	6608.55	0	0	0	0	15.98
2204105	Piauí	PI	Francisco Ayres	65648	Caatinga	14.746	96.7466	3.25342	58.3585	38311.2	0	0	246	16	12	0.89781	0.00973826	22098.7	217.004	8.50962	225.514	21873.1	0	0	0	0	12.63
2204154	Piauí	PI	Francisco Macedo	17650.7	Caatinga	2.00501	95.4792	4.52077	51.5178	9093.24	24.4704	0.474989	902	1	1	0.997788	0.0381009	4393.66	42.0183	0	42.0183	4351.64	0	0	4330.08	24.5321	10.09
2204204	Piauí	PI	Francisco Santos	49186.6	Caatinga	3.18602	89.3491	10.6509	45.0189	22143.2	0	0	2018	9	0	0.99556	0.0429188	13391.3	130.29	191.924	322.214	13069.1	0	0	0	0	14.92
2204303	Piauí	PI	Fronteiras	76051.2	Caatinga	9.23318	76.2363	23.7637	45.214	34385.8	25.1628	0.556527	865	33	6	0.956858	0.0188174	18808.5	353.031	0	353.031	18455.5	0	0	20788.2	27.3345	19.85
2204352	Piauí	PI	Geminiano	45568.7	Caatinga	3.40206	97.4673	2.53266	60.9695	27783	0	0	527	20	6	0.952984	0.0371208	15551.4	178.617	0	178.617	15372.8	0	0	0	0	9.06
2204402	Piauí	PI	Gilbués	349498	Cerrado	1.91571	92.8407	7.15934	91.3166	319150	9.75504	0.106827	611	170	59	0.727381	0.00413038	204338	258.843	110.939	369.782	203968	0	0	33833.1	9.68047	15.36
2204501	Piauí	PI	Guadalupe	102360	Cerrado	33.1797	97.0354	2.96457	82.0502	83986.6	0	0	326	26	10	0.900552	0.0018122	55288.9	468.532	75.7934	544.325	54744.6	0	0	0	0	20.63
2204550	Piauí	PI	Guaribas	311825	Cerrado	0.952381	97.947	2.05305	98.5992	307457	83.3191	0.845028	538	13	15	0.95053	0.00250149	14336.8	0.580579	29.493	30.0736	14306.7	0	0	259914	83.3526	9.77
2204600	Piauí	PI	Hugo Napoleão	22445.6	Caatinga	19.5011	96.1366	3.86343	79.0935	17753	0	0	139	7	5	0.92053	0.00803003	14600	49.5472	0	49.5472	14550.5	0	0	0	0	19.55
2204659	Piauí	PI	Ilha Grande	13431.9	Cerrado	2.50627	98.9397	1.06029	83.5254	11219	100.001	1	2	0	2	0.5	0.0424711	6348.07	43.58	0	43.58	6304.49	0	0	13499.2	100	18.93
2204709	Piauí	PI	Inhuma	97822.9	Caatinga	6.641	91.7594	8.24056	70.2624	68732.6	0	0	485	38	23	0.888278	0.0334496	46675.8	200.015	0.90111	200.916	46474.9	0	0	0	0	17.83
2204808	Piauí	PI	Ipiranga do Piauí	52942	Caatinga	7.64563	89.3494	10.6506	73.417	38868.5	0	0	545	18	8	0.954466	0.0310627	26415.9	110.727	4.01828	114.745	26301.2	0	0	0	0	18.26
2204907	Piauí	PI	Isaías Coelho	77605.9	Caatinga	20.6434	96.0021	3.99788	61.8327	47985.8	0	0	1556	22	8	0.981084	0.0251957	32825.4	270.34	40.619	310.959	32514.5	0	0	0	0	9.97
2205003	Piauí	PI	Itainópolis	82815.8	Caatinga	1.73317	84.8574	15.1426	56.5761	46854	0	0	2695	16	2	0.993365	0.0462981	27831.1	255.516	17.1969	272.713	27558.4	0	0	0	0	10.45
2205102	Piauí	PI	Itaueira	255420	Caatinga	5.45124	90.4522	9.54777	82.4332	210551	0	0	626	61	60	0.838019	0.0079209	99163.1	550.192	47.7652	597.957	98565.2	0	0	0	0	13.26
2205151	Piauí	PI	Jacobina do Piauí	137071	Caatinga	0.372024	89.877	10.123	34.17	46837.1	0	0	3835	35	1	0.9907	0.0172501	21080.7	698.69	628.079	1326.77	19753.9	0	0	0	0	9.43
2205201	Piauí	PI	Jaicós	86515	Caatinga	1.47493	90.1159	9.88411	43.163	37342.4	0	0	1632	18	4	0.986699	0.0462502	21174.3	226.025	0	226.025	20948.3	0	0	0	0	14.57
2205250	Piauí	PI	Jardim do Mulato	50985.5	Caatinga	8.98204	97.9342	2.06582	84.8062	43238.9	0	0	557	11	5	0.972077	0.0233632	24658.3	83.878	0	83.878	24574.4	0	0	0	0	15.8
2205276	Piauí	PI	Jatobá do Piauí	65323.9	Caatinga	5.10204	93.9641	6.03591	40.2044	26263.1	0	0	617	46	14	0.911374	0.0219444	13542.7	327.714	0	327.714	13215	0	0	0	0	8.98
2205300	Piauí	PI	Jerumenha	186733	Cerrado	10.1215	92.7689	7.2311	86.7919	162069	0	0	315	70	42	0.737705	0.00347677	71842.5	398.944	155.163	554.108	71288.4	0	0	0	0	15.45
2205359	Piauí	PI	João Costa	180026	Caatinga	1.42096	93.8299	6.17013	91.9003	165444	28.4152	0.309196	1537	45	12	0.964241	0.00533725	84389.1	167.965	22.9476	190.913	84198.2	0	0	50948.9	28.3009	12.83
2205409	Piauí	PI	Joaquim Pires	73958.5	Caatinga	2.41357	99.0535	0.946534	46.0207	34036.2	0.66175	0.0143794	1035	47	11	0.946935	0.0330934	18978.7	486.211	20.8475	507.059	18471.6	0	0	445.14	0.601878	7.65
2205458	Piauí	PI	Joca Marques	16644.4	Caatinga	2.45536	84.0853	15.9147	65.6438	10926	0	0	841	4	4	0.990577	0.0577997	5817.98	61.5889	0	61.5889	5756.39	0	0	0	0	7.39
2205508	Piauí	PI	José de Freitas	153819	Caatinga	5.26316	97.12	2.88003	80.0107	123071	0	0	833	128	75	0.804054	0.0413442	72085.6	423.869	0	423.869	71661.7	0	0	0	0	17.19
2205516	Piauí	PI	Juazeiro do Piauí	93194.1	Caatinga	3.74707	94.6843	5.31569	67.9029	63281.5	28.8929	0.425503	451	40	16	0.889546	0.0135527	36287.6	287.947	39.7953	327.743	35959.8	0	0	27080	29.0576	13.92
2205524	Piauí	PI	Júlio Borges	129712	Cerrado	13.4483	97.75	2.25003	90.2483	117063	0	0	1552	71	14	0.948076	0.00897847	86936.2	77.9983	0	77.9983	86858.2	0	0	0	0	17.24
2205532	Piauí	PI	Jurema	127190	Caatinga	4.72009	94.5652	5.43478	86.523	110048	30.3915	0.351254	928	18	16	0.964657	0.0102659	50032.9	216.424	14.52	230.944	49802	0	0	38568.3	30.3234	10.6
2205540	Piauí	PI	Lagoinha do Piauí	6750.4	Caatinga	2.54545	100	0	68.9719	4655.88	0	0	837	2	0	0.997616	0.0497821	3259.33	12.4209	0	12.4209	3246.91	0	0	0	0	11.59
2205557	Piauí	PI	Lagoa Alegre	39466.4	Caatinga	7.30337	85.1378	14.8622	86.7546	34238.9	0	0	985	46	16	0.940783	0.0508994	14746.2	41.8226	0	41.8226	14704.4	0	0	0	0	12.6
2205565	Piauí	PI	Lagoa do Barro do Piauí	132967	Caatinga	0.421496	98.5485	1.45151	70.3894	93595	0	0	1496	59	16	0.95226	0.00543333	59767.3	499.11	11.4749	510.585	59256.7	0	0	0	0	8.92
2205573	Piauí	PI	Lagoa de São Francisco	15564	Caatinga	1.20321	97.8581	2.1419	95.2392	14823	99.9971	1	27	2	1	0.9	0.0673595	9633.53	16.0336	0	16.0336	9617.49	0	0	15563.9	99.9994	9.84
2205581	Piauí	PI	Lagoa do Piauí	42663.7	Caatinga	3.47222	95.4446	4.55544	92.2518	39358.1	0	0	69	51	22	0.485915	0.0194006	27872.4	66.0731	0	66.0731	27806.3	0	0	0	0	13.56
2205599	Piauí	PI	Lagoa do Sítio	80470.4	Caatinga	13.6961	92.9854	7.01462	74.3255	59810	0	0	317	45	15	0.840849	0.0131153	42849.9	216.706	35.0392	251.745	42598.2	0	0	0	0	12.16
2205607	Piauí	PI	Landri Sales	108859	Cerrado	37.5788	96.9905	3.0095	84.8329	92348.3	0	0	1683	35	15	0.971148	0.00323445	65699.1	209.542	139.97	349.512	65349.6	0	0	0	0	15.79
2205706	Piauí	PI	Luís Correia	107093	Caatinga	3.99334	92.381	7.61901	71.3802	76443.5	56.4715	0.791136	1509	18	4	0.98563	0.0534652	35979.9	338.658	0	338.658	35641.3	0	0	60741.7	56.7185	10.32
2205805	Piauí	PI	Luzilândia	70435.2	Caatinga	6.39967	80.3283	19.6717	62.4012	43952.4	0	0	863	64	4	0.92696	0.0631533	19543.7	286.964	0	286.964	19256.7	0	0	0	0	13.04
2205854	Piauí	PI	Madeiro	17715.5	Cerrado	3.48964	92.864	7.13605	64.8471	11488	0	0	1264	2	0	0.99842	0.0759683	3341.42	78.6331	0	78.6331	3262.78	0	0	0	0	15.72
2205904	Piauí	PI	Manoel Emídio	161899	Cerrado	22.4231	97.3847	2.6153	82.4136	133427	0	0	449	62	19	0.84717	0.00286046	83316.6	162.09	0	162.09	83154.5	0	0	0	0	19.35
2205953	Piauí	PI	Marcolândia	13997.4	Caatinga	0.884956	99.4346	0.565381	3.52094	492.84	96.3261	1	510	0	1	0.998043	0.0361085	556.001	49.4913	386.295	435.787	120.214	0	0	13488.2	96.3621	14.1
2206001	Piauí	PI	Marcos Parente	67741.9	Cerrado	3.125	94.8456	5.15438	95.4951	64690.2	0	0	56	27	18	0.554455	0.00343099	48100.9	64.9135	0	64.9135	48036	0	0	0	0	17.66
2206050	Piauí	PI	Massapê do Piauí	52112.9	Caatinga	1.36109	85.4356	14.5644	59.2609	30882.6	0	0	2547	1	1	0.999215	0.0451719	19607.2	161.26	52.6796	213.939	19393.3	0	0	0	0	9.44
2206100	Piauí	PI	Matias Olímpio	22637.6	Caatinga	2.64151	92.1032	7.89679	67.3498	15246.4	0	0	933	1	1	0.997861	0.0919708	1866.95	12.4861	0	12.4861	1854.46	0	0	0	0	14.08
2206209	Piauí	PI	Miguel Alves	139372	Cerrado	1.50549	94.1095	5.89046	83.5959	116510	0.143615	0.00171797	472	133	59	0.710843	0.0581667	55753.2	368.804	0	368.804	55384.4	0	0	153.63	0.11023	9.55
2206308	Piauí	PI	Miguel Leão	9351.52	Caatinga	9.16667	99.6752	0.324807	94.8629	8871.12	0	0	274	5	1	0.978571	0.0183204	6460.17	10.6327	0	10.6327	6449.53	0	0	0	0	17.89
2206357	Piauí	PI	Milton Brandão	122971	Caatinga	4.71162	87.9042	12.0958	54.9369	67556.2	93.4138	1	216	20	4	0.9	0.0121035	54809.3	411.67	0	411.67	54397.6	0	0	114950	93.4777	7.05
2206407	Piauí	PI	Monsenhor Gil	58255.2	Caatinga	4.17112	98.8489	1.15112	94.6799	55156	0	0	191	51	20	0.729008	0.031425	40347.6	44.9768	0	44.9768	40302.6	0	0	0	0	15.3
2206506	Piauí	PI	Monsenhor Hipólito	40143.6	Caatinga	2.81046	86.2813	13.7187	21.2008	8510.76	0	0	2098	0	0	1	0.0460993	3892.92	145.196	122.875	268.07	3624.85	0	0	0	0	11.67
2206605	Piauí	PI	Monte Alegre do Piauí	241795	Cerrado	1.74152	92.2558	7.7442	87.998	212775	0	0	593	71	51	0.829371	0.0113488	156900	398.296	50.436	448.732	156451	0	0	0	0	16.58
2206654	Piauí	PI	Morro Cabeça no Tempo	211695	Cerrado	2.09581	99.6161	0.38391	88.9688	188343	0	0	1201	84	26	0.916095	0.00393214	61258.4	202.474	0	202.474	61055.9	0	0	0	0	10.78
2206670	Piauí	PI	Morro do Chapéu do Piauí	32829.1	Caatinga	12.0408	97.6571	2.34292	62.9891	20678.8	0	0	122	11	6	0.877698	0.0625205	13108.2	118.838	0	118.838	12989.4	0	0	0	0	8.81
2206696	Piauí	PI	Murici dos Portelas	48171.1	Caatinga	4.53608	81.3016	18.6984	66.4121	31991.4	0	0	319	41	5	0.873973	0.0372294	10414.6	118.831	0	118.831	10295.8	0	0	0	0	7.21
2206704	Piauí	PI	Nazaré do Piauí	131585	Caatinga	6.44068	95.2547	4.74525	69.4404	91373	0	0	537	55	27	0.867528	0.00821515	60751.5	739.152	66.0667	805.219	59946.3	0	0	0	0	12.63
2206720	Piauí	PI	Nazária	36359.2	Caatinga	0	0	0	82.0177	29821	0	0	73	29	24	0.579365	0.0663701	29566.8	185.374	0.710975	186.085	29380.7	0	0	0	0	10.59
2206753	Piauí	PI	Nossa Senhora de Nazaré	35626.6	Caatinga	3.54938	90.1853	9.8147	63.051	22462.9	0	0	309	16	1	0.947853	0.0326562	13820	165.575	0	165.575	13654.4	0	0	0	0	11.33
2206803	Piauí	PI	Nossa Senhora dos Remédios	35849.5	Caatinga	0.896861	96.8905	3.1095	85.639	30701.2	0	0	275	16	5	0.929054	0.0515648	20266.8	103.477	0	103.477	20163.4	0	0	0	0	11.35
2206902	Piauí	PI	Novo Oriente do Piauí	52533.7	Caatinga	4.48569	94.5223	5.47773	65.5088	34414.2	0	0	1547	20	3	0.98535	0.0225301	22520.6	201.436	104.095	305.531	22215.1	0	0	0	0	9.24
2206951	Piauí	PI	Novo Santo Antônio	48171.1	Caatinga	0.802568	82.9793	17.0207	77.2499	37212.1	0	0	676	22	5	0.961593	0.013126	25062.7	132.652	2.66957	135.321	24927.3	0	0	0	0	10.19
2207009	Piauí	PI	Oeiras	270251	Caatinga	8.15476	88.2658	11.7342	71.7169	193816	0	0	2683	159	40	0.930951	0.0230686	131831	872.039	54.0056	926.044	130905	0	0	0	0	21.71
2207108	Piauí	PI	Olho D'Água do Piauí	18310	Caatinga	3.76238	92.0644	7.93555	77.1945	14134.3	0	0	384	4	1	0.987147	0.0255879	12337.2	30.6021	0	30.6021	12306.6	0	0	0	0	17.6
2207207	Piauí	PI	Padre Marcos	27863.9	Caatinga	0.559284	98.6477	1.35225	41.9097	11677.7	4.18348	0.0998212	1021	5	0	0.995127	0.0524754	6541.99	80.6285	0	80.6285	6461.36	0	0	1188.36	4.26487	8.81
2207306	Piauí	PI	Paes Landim	40138.1	Caatinga	1.6158	93.2073	6.79266	63.1877	25362.4	0	0	716	2	3	0.993065	0.013504	20115.2	92.4659	0	92.4659	20022.8	0	0	0	0	17.27
2207355	Piauí	PI	Pajeú do Piauí	98695.6	Caatinga	9.84529	92.2413	7.75875	80.7709	79717.3	0	0	503	70	12	0.859829	0.00922142	63479	152.932	6.03259	158.964	63320	0	0	0	0	8.75
2207405	Piauí	PI	Palmeira do Piauí	202353	Cerrado	3.91363	97.8302	2.16979	83.3728	168707	0	0	3486	75	32	0.97022	0.00734613	117727	433.333	12.9936	446.327	117281	0	0	0	0	12.47
2207504	Piauí	PI	Palmeirais	149919	Caatinga	5.46335	95.4233	4.57672	85.1994	127730	0	0	896	84	29	0.888008	0.0180639	83743.5	330.341	0	330.341	83413.2	0	0	0	0	12.2
2207553	Piauí	PI	Paquetá	44836.1	Caatinga	0.448833	83.7511	16.2489	59.4799	26668.4	0	0	251	19	7	0.906137	0.0322493	15696.8	286.935	24.4967	311.432	15385.3	0	0	0	0	7.11
2207603	Piauí	PI	Parnaguá	342931	Cerrado	10.2637	99.5334	0.466641	82.6224	283338	0	0	676	142	68	0.76298	0.0056248	203836	1189.3	113.564	1302.87	202533	0	0	0	0	15.26
2207702	Piauí	PI	Parnaíba	43557.6	Caatinga	22.4432	89.5403	10.4597	68.4195	29801.9	24.7853	0.362254	593	11	6	0.972131	0.0818366	7591.67	164.376	0	164.376	7427.29	0	0	10751.1	24.6826	31.95
2207751	Piauí	PI	Passagem Franca do Piauí	77539	Caatinga	11.0656	67.3357	32.6643	91.979	71319.6	0	0	390	62	3	0.857143	0.011114	58210	79.5113	0	79.5113	58130.5	0	0	0	0	10.81
2207777	Piauí	PI	Patos do Piauí	75160.3	Caatinga	2.35003	77.9896	22.0104	54.474	40942.8	0	0	2281	14	0	0.9939	0.020191	24073.4	256.552	59.4645	316.017	23757.4	0	0	0	0	11.81
2207793	Piauí	PI	Pau D'Arco do Piauí	43082	Caatinga	0.58309	95.9278	4.07221	93.2765	40185.4	0	0	474	61	8	0.872928	0.0306743	28594.6	33.011	0	33.011	28561.6	0	0	0	0	7.56
2207801	Piauí	PI	Paulistana	196992	Caatinga	2.7957	94.6177	5.38226	22.3372	44002.4	0	0	3690	72	5	0.979559	0.0220039	21611.5	1086.5	3214.09	4300.6	17310.9	0	0	0	0	17.34
2207850	Piauí	PI	Pavussu	109070	Caatinga	5.83832	80.9376	19.0624	65.7632	71728.2	0	0	370	38	20	0.864486	0.00752997	30953.7	401.447	655.572	1057.02	29896.7	0	0	0	0	9.01
2207900	Piauí	PI	Pedro II	151824	Caatinga	2.4008	84.6614	15.3386	53.1	80618.8	97.5367	1	353	15	12	0.928947	0.0369758	54241.6	422.587	0	422.587	53819	0	0	148071	97.5278	13.16
2207934	Piauí	PI	Pedro Laurentino	87034.4	Caatinga	18.4896	94.3433	5.65668	84.0653	73165.7	0	0	528	36	10	0.919861	0.00532344	52759.8	137.92	0	137.92	52621.9	0	0	0	0	13.97
2207959	Piauí	PI	Nova Santa Rita	90974.1	Caatinga	2.42718	90.4435	9.5565	76.1795	69303.6	0	0	1883	21	6	0.985864	0.0110763	56890.2	304.884	0	304.884	56585.3	0	0	0	0	9.94
2208007	Piauí	PI	Picos	57730.8	Caatinga	2.079	87.6734	12.3266	36.4728	21056	0	0	2228	19	4	0.989782	0.129797	10605.3	313.066	114.813	427.878	10177.4	0	0	0	0	30.61
2208106	Piauí	PI	Pimenteiras	456310	Caatinga	2.6326	88.8828	11.1172	77.5069	353672	0	0	894	129	87	0.805405	0.00589088	258642	1550.87	1969	3519.87	255122	0	0	0	0	13.07
2208205	Piauí	PI	Pio IX	194723	Caatinga	6.5061	96.2182	3.78183	47.3316	92165.4	0	0	2460	35	21	0.977742	0.0249897	55502.7	987.421	1304.33	2291.75	53211	0	0	0	0	11.02
2208304	Piauí	PI	Piracuruca	236953	Caatinga	13.7626	88.4712	11.5288	56.4794	133830	100.001	1	247	36	17	0.823333	0.0143091	83607.9	948.403	1427.43	2375.84	81232	0	0	236915	99.9839	14.94
2208403	Piauí	PI	Piripiri	140894	Caatinga	6.56281	87.9949	12.0051	39.3956	55506.2	48.7892	1	844	44	15	0.934662	0.0501225	31403.3	581.964	1216.17	1798.13	29605.2	0	0	69019.7	48.9869	19.42
2208502	Piauí	PI	Porto	25271.7	Caatinga	1.3986	78.406	21.594	71.4709	18061.9	0.486473	0.00680659	333	14	4	0.948718	0.0709508	9952.43	193.737	0	193.737	9758.69	0	0	104.58	0.413822	13.38
2208551	Piauí	PI	Porto Alegre do Piauí	116945	Cerrado	2.7668	97.7401	2.25994	83.8322	98037.7	0	0	147	10	16	0.849711	0.00236908	65420.3	444.667	60.6169	505.283	64915	0	0	0	0	15.28
2208601	Piauí	PI	Prata do Piauí	19856.7	Caatinga	3.14465	94.6026	5.39735	95.5643	18976	0	0	200	5	0	0.97561	0.00673678	14092.9	9.21995	0	9.21995	14083.7	0	0	0	0	10.86
2208650	Piauí	PI	Queimada Nova	128468	Caatinga	0.157729	95.9851	4.01485	50.0103	64247.4	0	0	2916	49	4	0.982149	0.0204708	39970.7	591.266	130.185	721.451	39249.3	0	0	0	0	9.39
2208700	Piauí	PI	Redenção do Gurguéia	246802	Cerrado	9.5	97.8576	2.14239	92.4915	228271	23.4412	0.253441	1062	42	37	0.930762	0.00498241	166461	421.193	40.0933	461.286	166000	0	0	57932.4	23.4732	18.24
2208809	Piauí	PI	Regeneração	125104	Caatinga	12.3871	97.556	2.44404	63.8438	79871.4	0	0	1468	52	12	0.958225	0.0112957	52207.5	475.769	5.58791	481.357	51726.1	0	0	0	0	15.21
2208858	Piauí	PI	Riacho Frio	222211	Cerrado	2.23285	98.7578	1.24216	93.2436	207198	0	0	799	77	44	0.868478	0.00303647	153206	329.251	66.8123	396.064	152810	0	0	0	0	14.22
2208874	Piauí	PI	Ribeira do Piauí	101249	Caatinga	4.49173	79.9535	20.0465	78.0167	78990.8	0	0	600	51	17	0.898204	0.0141939	54888.8	316.159	14.1424	330.302	54558.5	0	0	0	0	10.35
2208908	Piauí	PI	Ribeiro Gonçalves	397897	Cerrado	14.652	99.918	0.0819623	74.6796	297148	0	0	1374	137	74	0.866877	0.00202347	185289	1565.45	53.3831	1618.83	183670	0	0	0	0	16.75
2209005	Piauí	PI	Rio Grande do Piauí	63595.6	Caatinga	22.6357	88.9165	11.0835	49.6948	31603.7	0	0	363	25	11	0.909774	0.0139982	19883.5	269.011	248.692	517.703	19365.8	0	0	0	0	14.73
2209104	Piauí	PI	Santa Cruz do Piauí	61162.2	Caatinga	5.53435	96.9661	3.03388	70.6125	43188.1	0	0	470	51	6	0.891841	0.0116254	29082.7	299.56	53.649	353.209	28729.5	0	0	0	0	18.5
2209153	Piauí	PI	Santa Cruz dos Milagres	97966.4	Caatinga	8.23529	99.9534	0.046616	81.862	80197.2	0	0	376	29	12	0.901679	0.00603164	59660.8	381.784	191.646	573.43	59087.3	0	0	0	0	13.69
2209203	Piauí	PI	Santa Filomena	528547	Cerrado	6.23701	98.0376	1.96243	87.1553	460657	0.0276872	0.000317677	2340	136	86	0.913349	0.00148501	311311	1290.1	202.034	1492.14	309819	0	0	220.5	0.0417181	14.26
2209302	Piauí	PI	Santa Luz	118685	Cerrado	5.64334	90.9857	9.01427	84.1318	99852.1	32.7812	0.389641	521	29	12	0.927046	0.00799658	71974.4	402.28	8.52569	410.805	71563.6	0	0	38925.7	32.7974	16.22
2209351	Piauí	PI	Santana do Piauí	11106.3	Caatinga	0.809717	82.0044	17.9956	52.9937	5885.64	0	0	2474	0	0	1	0.109941	4112.89	30.9989	0	30.9989	4081.89	0	0	0	0	11.07
2209377	Piauí	PI	Santa Rosa do Piauí	34020	Caatinga	2.08696	96.5759	3.4241	55.199	18778.7	0	0	535	17	1	0.96745	0.0172	11665.6	156.176	115.433	271.609	11394	0	0	0	0	12.9
2209401	Piauí	PI	Santo Antônio de Lisboa	38740.6	Caatinga	13.1849	88.8991	11.1009	58.101	22508.6	0	0	820	1	0	0.998782	0.0272835	15206.5	77.9535	27.4556	105.409	15101.1	0	0	0	0	14.61
2209450	Piauí	PI	Santo Antônio dos Milagres	3314.73	Caatinga	0.666667	99.2366	0.763359	59.0925	1958.76	0	0	335	0	0	1	0.135685	1192.61	12.1341	0	12.1341	1180.48	0	0	0	0	26.34
2209500	Piauí	PI	Santo Inácio do Piauí	85289.8	Caatinga	0.894454	99.1559	0.844104	82.4182	70294.3	0	0	546	45	10	0.908486	0.00642256	49647.2	252.243	18.5308	270.774	49376.4	0	0	0	0	16.24
2209559	Piauí	PI	São Braz do Piauí	65636.6	Caatinga	3.1355	95.4727	4.52727	74.7939	49092.1	0	0	289	18	6	0.923323	0.0194658	35113.8	145.074	0	145.074	34968.7	0	0	0	0	12.95
2209609	Piauí	PI	São Félix do Piauí	62666.1	Caatinga	12.2699	95.6905	4.30947	91.5601	57377.2	0	0	317	35	12	0.870879	0.00975865	45544.8	87.4169	24.7195	112.136	45432.7	0	0	0	0	14.64
2209658	Piauí	PI	São Francisco de Assis do Piauí	110041	Caatinga	1.60321	93.516	6.48403	60.586	66669.1	0	0	1503	40	10	0.967804	0.0167794	44110.9	317.916	401.973	719.889	43391	0	0	0	0	5.51
2209708	Piauí	PI	São Francisco do Piauí	134067	Caatinga	4.62701	98.7842	1.21576	61.2409	82104.1	0	0	1742	63	13	0.958196	0.0127092	51131.3	853.318	114.372	967.69	50163.6	0	0	0	0	10.49
2209757	Piauí	PI	São Gonçalo do Gurguéia	138531	Cerrado	6.44068	100	0	95.8584	132794	25.9412	0.27062	685	75	7	0.89309	0.00321681	70978.3	14.7619	8.95932	23.7212	70954.6	0	0	35764.8	25.8172	15.49
2209807	Piauí	PI	São Gonçalo do Piauí	15021.6	Caatinga	1.83824	96.073	3.92703	61.1142	9180.36	0	0	155	13	2	0.911765	0.0259885	6294.32	46.9088	0	46.9088	6247.41	0	0	0	0	21.07
2209856	Piauí	PI	São João da Canabrava	48028.3	Caatinga	0.727651	87.8962	12.1038	77.1018	37030.7	0	0	278	44	6	0.847561	0.0287537	25154.5	71.8852	0	71.8852	25082.6	0	0	0	0	11.64
2209872	Piauí	PI	São João da Fronteira	81815.5	Caatinga	7.69231	89.7637	10.2363	57.7308	47232.7	91.5144	1	246	7	12	0.928302	0.0107885	29809.4	194.338	0	194.338	29615.1	0	0	74730.1	91.3399	10.22
2209906	Piauí	PI	São João da Serra	100651	Caatinga	0.232288	72.6501	27.3499	80.1452	80666.6	0	0	354	107	23	0.731405	0.00782439	55497.2	320.667	0	320.667	55176.5	0	0	0	0	13.81
2209955	Piauí	PI	São João da Varjota	39530.9	Caatinga	3.28407	90.8846	9.11535	73.9217	29221.9	0	0	227	20	5	0.900794	0.0289043	19980.8	211.007	210.251	421.258	19559.6	0	0	0	0	13.45
2209971	Piauí	PI	São João do Arraial	21335.7	Caatinga	2.74725	76.455	23.545	77.2217	16475.8	0	0	70	11	4	0.823529	0.0560062	6893.57	25.2293	0	25.2293	6868.34	0	0	0	0	7.79
2210003	Piauí	PI	São João do Piauí	152778	Caatinga	15.5579	93.2456	6.7544	77.2512	118023	0	0	778	49	23	0.915294	0.0179792	82551.2	442.863	4.57789	447.441	82103.7	0	0	0	0	23.52
2210052	Piauí	PI	São José do Divino	31913.2	Caatinga	6.19137	97.871	2.12897	84.5188	26972.6	99.1215	1	178	7	2	0.951872	0.037174	16252.4	111.136	0	111.136	16141.3	0	0	31684.7	99.284	11.76
2210102	Piauí	PI	São José do Peixe	128718	Caatinga	23.2911	98.6544	1.34561	84.2635	108463	0	0	105	26	21	0.690789	0.00437357	76570.1	459.773	47.7654	507.538	76062.6	0	0	0	0	12.83
2210201	Piauí	PI	São José do Piauí	36494.8	Caatinga	4.16488	75.7847	24.2153	35.5721	12982	0	0	1044	4	5	0.991453	0.0748686	5744.78	86.1937	0	86.1937	5658.58	0	0	0	0	11.36
2210300	Piauí	PI	São Julião	29111.7	Caatinga	0.627943	94.7987	5.20131	56.6778	16499.9	5.48841	0.0968352	1356	2	2	0.997059	0.0408738	8553.52	73.4296	35.8558	109.285	8444.24	0	0	1560.6	5.36072	16.01
2210359	Piauí	PI	São Lourenço do Piauí	67271.3	Caatinga	6.91017	92.844	7.15596	68.8776	46334.9	0	0	209	50	12	0.771218	0.0261881	31687.8	161.235	0	161.235	31526.5	0	0	0	0	13.18
2210375	Piauí	PI	São Luis do Piauí	22037.7	Caatinga	0.185529	87.6866	12.3134	71.988	15864.5	0	0	2491	0	0	1	0.0301568	10650.9	39.7091	0	39.7091	10611.2	0	0	0	0	13.14
2210383	Piauí	PI	São Miguel da Baixa Grande	44560.2	Caatinga	3.38542	95.2454	4.75459	97.988	43663.7	0	0	549	29	5	0.941681	0.00710788	28209.3	15.3927	0	15.3927	28193.9	0	0	0	0	15.28
2210391	Piauí	PI	São Miguel do Fidalgo	81344.9	Caatinga	1.85185	79.9233	20.0767	77.4325	62987.4	0	0	455	59	10	0.868321	0.0105021	47156.2	235.219	0	235.219	46920.9	0	0	0	0	11.39
2210409	Piauí	PI	São Miguel do Tapuio	520705	Caatinga	4.33028	91.1608	8.83918	83.4041	434290	0	0	1080	183	108	0.787746	0.00620861	315318	1851.94	565.261	2417.2	312900	0	0	0	0	9.97
2210508	Piauí	PI	São Pedro do Piauí	51829.1	Caatinga	8.95857	97.8998	2.10017	84.2357	43658.6	0	0	552	28	4	0.945205	0.0362772	29915.1	77.5436	0	77.5436	29837.6	0	0	0	0	18.1
2210607	Piauí	PI	São Raimundo Nonato	241562	Caatinga	2.34353	95.1305	4.86946	69.6714	168300	6.00912	0.0862494	748	115	12	0.854857	0.0218688	99780.9	548.369	9.90006	558.269	99222.7	0	0	14688.5	6.08065	24.99
2210623	Piauí	PI	Sebastião Barros	89372.2	Cerrado	5.37634	97.0215	2.97849	68.8008	61488.7	0	0	1492	36	10	0.970091	0.0103483	39166.6	350.587	0	350.587	38816	0	0	0	0	12.22
2210631	Piauí	PI	Sebastião Leal	315162	Cerrado	7.84753	98.3834	1.61656	82.5734	260240	0	0	1874	85	55	0.930487	0.00172696	174348	684.862	1.35004	686.212	173662	0	0	0	0	8.32
2210656	Piauí	PI	Sigefredo Pacheco	103286	Caatinga	10.1865	94.1639	5.83613	57.1009	58977	11.681	0.204567	698	48	23	0.907672	0.017931	34003.6	482.653	0	482.653	33520.9	0	0	12155.9	11.7693	12.98
2210706	Piauí	PI	Simões	107155	Caatinga	1.79245	88.7029	11.2971	30.6179	32808.6	46.4806	1	2735	20	2	0.99202	0.0366546	16333.8	489.272	989.031	1478.3	14855.5	0	0	50829.8	47.4358	12.52
2210805	Piauí	PI	Simplício Mendes	134580	Caatinga	21.58	91.9573	8.04269	67.4697	90800.6	0	0	1894	47	18	0.96682	0.0169791	63169.1	552.601	0	552.601	62616.5	0	0	0	0	20.12
2210904	Piauí	PI	Socorro do Piauí	76185.9	Caatinga	4.04255	87.383	12.617	82.889	63149.8	0	0	948	12	3	0.984424	0.00893805	38553	155.601	0	155.601	38397.4	0	0	0	0	16.18
2210938	Piauí	PI	Sussuapara	20275.9	Caatinga	0.396197	86.6557	13.3443	62.8796	12749.4	0	0	1542	1	0	0.999352	0.095063	8227.27	105.665	28.1312	133.796	8093.47	0	0	0	0	12.56
2210953	Piauí	PI	Tamboril do Piauí	158731	Caatinga	0.588235	95.9921	4.00788	95.5584	151681	28.9401	0.302853	538	10	8	0.967626	0.00355053	84610.2	108.772	72.9949	181.767	84428.4	0	0	45761.6	28.8297	12.32
2210979	Piauí	PI	Tanque do Piauí	39872.6	Caatinga	1.65877	88.1201	11.8799	85.4924	34088	0	0	450	8	3	0.976139	0.0195884	24249.2	49.8957	0	49.8957	24199.3	0	0	0	0	15.56
2211001	Piauí	PI	Teresina	139199	Cerrado	30.0247	96.1946	3.80535	56.4353	78557.4	0	0	3318	132	76	0.94101	0.16776	36650.5	1097.55	1175.24	2272.79	34377.7	0	0	0	0	43.8
2211100	Piauí	PI	União	117346	Cerrado	4.27964	88.0753	11.9247	80.7848	94797.4	0	0	534	118	56	0.754237	0.063445	62069.3	524.289	38.8048	563.094	61506.2	0	0	0	0	14.3
2211209	Piauí	PI	Uruçuí	841197	Cerrado	9.22693	97.8678	2.13221	69.4073	583852	0	0	1669	220	143	0.821358	0.00218359	393702	2653.23	1831.85	4485.08	389217	0	0	0	0	20.93
2211308	Piauí	PI	Valença do Piauí	133464	Caatinga	10.0408	96.6346	3.36536	78.136	104283	0	0	2214	69	17	0.962609	0.0144435	73695.4	538.175	78.3176	616.492	73078.9	0	0	0	0	23.71
2211357	Piauí	PI	Várzea Branca	45075.8	Caatinga	1.19306	91.877	8.12302	55.3604	24954.1	0	0	464	6	3	0.980973	0.0385824	14645.4	137.421	0	137.421	14508	0	0	0	0	10.98
2211407	Piauí	PI	Várzea Grande	23701.5	Caatinga	31.5425	90.4804	9.51956	38.832	9203.76	0	0	586	1	1	0.996599	0.0279709	4994.88	57.9688	0	57.9688	4936.91	0	0	0	0	15.01
2211506	Piauí	PI	Vera Mendes	34197.7	Caatinga	0.352526	95.2331	4.76685	71.4754	24442.9	0	0	960	1	1	0.997921	0.0278497	16334.7	60.3835	0	60.3835	16274.3	0	0	0	0	9.57
2211605	Piauí	PI	Vila Nova do Piauí	22165.6	Caatinga	0.878477	94.9989	5.00112	12.4425	2757.96	0	0	1382	0	0	1	0.0491649	790.356	74.9528	176.51	251.463	538.893	0	0	0	0	13.4
2211704	Piauí	PI	Wall Ferraz	26998.9	Caatinga	0.997506	91.9033	8.09668	42.243	11405.2	0	0	600	5	5	0.983607	0.0387859	6954.41	132.553	0	132.553	6821.85	0	0	0	0	10.24
2300101	Ceará	CE	Abaiara	17883.1	Caatinga	8.79802	90.3686	9.63142	14.0432	2511.36	28.2605	1	923	5	1	0.993541	0.119258	161.21	139.382	674.301	813.683	-652.473	0	0	4955.4	27.7099	22.49
2300150	Ceará	CE	Acarape	15517	Caatinga	9.46197	97.3089	2.69109	78.3361	12155.4	0	0	4213	10	1	0.997396	0.166475	6698.24	41.2193	79.344	120.563	6577.67	0	0	0	0	23.51
2300200	Ceará	CE	Acaraú	84256.5	Caatinga	7.83333	94.5475	5.45254	16.8168	14169.2	0	0	1761	25	2	0.984899	0.167854	5168.98	1233.46	3783.95	5017.4	151.577	1111.77	1.31951	1119.24	1.32837	14.78
2300309	Ceará	CE	Acopiara	226537	Caatinga	10.8461	89.7341	10.2659	52.9595	119973	0	0	1701	259	73	0.836695	0.04557	65736.1	1108.35	328.047	1436.39	64299.7	0	0	0	0	13.37
2300408	Ceará	CE	Aiuaba	243444	Caatinga	15.0134	88.7685	11.2315	61.911	150719	4.82537	0.0779404	1144	127	30	0.879324	0.0204304	82721.6	799.685	119.644	919.329	81802.2	0	0	11747.1	4.82537	13.26
2300507	Ceará	CE	Alcântaras	13860.6	Caatinga	2.15517	74.6348	25.3652	74.8333	10372.3	70.4263	0.94111	184	0	2	0.989247	0.195992	6939.66	21.1062	0	21.1062	6918.55	0	0	9818.73	70.8393	16.71
2300606	Ceará	CE	Altaneira	7329.64	Caatinga	4.31373	93.6965	6.30355	29.4989	2162.16	0	0	963	1	0	0.998963	0.0768093	1283.25	36.1801	5.66753	41.8476	1241.4	0	0	0	0	14.73
2300705	Ceará	CE	Alto Santo	133821	Caatinga	12.3596	96.8901	3.10989	54.4758	72900.4	0.2635	0.00483701	610	71	26	0.862801	0.0253873	39828.8	1722.47	1163.15	2885.62	36943.2	0	0	329.13	0.245947	13.78
2300754	Ceará	CE	Amontada	117905	Caatinga	8.77639	81.9925	18.0075	48.6808	57397	0	0	561	136	15	0.787921	0.0753939	34203.8	652.448	3215.34	3867.79	30336.1	0	0	0	0	16.53
2300804	Ceará	CE	Antonina do Norte	26010.6	Caatinga	18.1982	78.4002	21.5998	37.1065	9651.6	0	0	734	20	3	0.969617	0.0279502	3512.95	151.684	0	151.684	3361.27	0	0	0	0	14.75
2300903	Ceará	CE	Apuiarés	54516	Caatinga	12.0574	97.4707	2.52926	73.8602	40265.6	0.0662007	0.000896298	227	52	19	0.761745	0.0535278	25559.5	235.45	0.920831	236.37	25323.1	0	0	36.09	0.0662007	16.25
2301000	Ceará	CE	Aquiraz	48238.3	Caatinga	8.58071	96.7583	3.24174	24.2337	11689.9	5.70598	0.235457	164	148	76	0.42268	0.0558287	840.939	237.166	735.043	972.209	-131.27	1733.58	3.59378	4393.44	9.10778	20.95
2301109	Ceará	CE	Aracati	122807	Caatinga	13.4738	93.3432	6.65682	45.043	55315.8	0.0150969	0.000335166	318	65	39	0.753555	0.0939658	22315.4	949.835	69.6163	1019.45	21296	0	0	18.54	0.0150969	26.11
2301208	Ceará	CE	Aracoiaba	65660.2	Caatinga	7.58142	94.9502	5.04978	35.3486	23209.9	0	0	865	56	7	0.932112	0.0708462	9793.25	511.806	1193.36	1705.16	8088.09	0	0	0	0	17.66
2301257	Ceará	CE	Ararendá	34413.4	Caatinga	9.83103	90.7158	9.28417	47.0339	16186	0	0	1190	8	1	0.992494	0.0558343	7587.22	49.88	0	49.88	7537.34	0	0	0	0	13.48
2301307	Ceará	CE	Araripe	109994	Caatinga	1.7165	98.03	1.97003	20.8356	22918	92.8373	1	1405	26	5	0.978412	0.0249637	6244.54	927.288	2078.68	3005.97	3238.56	0	0	101982	92.716	11.04
2301406	Ceará	CE	Aratuba	11478.6	Caatinga	2.77008	86.5566	13.4434	75.0763	8617.68	53.8437	0.717186	180	3	2	0.972973	0.281932	4948.25	29.1605	0	29.1605	4919.09	0	0	6229.71	54.2725	19.57
2301505	Ceará	CE	Arneiroz	106637	Caatinga	19.9411	94.8088	5.19121	75.0391	80019.4	0	0	309	77	12	0.776382	0.0143851	46925.5	391.311	0	391.311	46534.2	0	0	0	0	18.22
2301604	Ceará	CE	Assaré	111634	Caatinga	13.7433	93.0655	6.93446	26.4958	29578.3	0	0	430	212	11	0.658499	0.0345004	8420.75	707.597	717.048	1424.65	6996.1	0	0	0	0	12.85
2301703	Ceará	CE	Aurora	88584.2	Caatinga	12.3305	88.4956	11.5044	56.3163	49887.4	0	0	1450	82	13	0.938511	0.0501571	29708.7	454.495	0	454.495	29254.2	0	0	0	0	17.41
2301802	Ceará	CE	Baixio	14643.5	Caatinga	67.6359	86.6742	13.3258	27.0674	3963.6	0	0	563	0	1	0.998227	0.0758565	834.526	83.4142	0	83.4142	751.112	0	0	0	0	22.96
2301851	Ceará	CE	Banabuiú	108034	Caatinga	7.23823	88.3145	11.6855	60.93	65824.9	0	0	151	54	28	0.648069	0.0264306	41159.9	1165.98	1231.68	2397.66	38762.2	0	0	0	0	17.25
2301901	Ceará	CE	Barbalha	56951.2	Caatinga	8.46792	95.7522	4.24784	56.9856	32454	75.193	1	2189	16	10	0.988262	0.134552	8700.66	373.442	31.8929	405.335	8295.33	0	0	42709.1	74.9925	32.38
2301950	Ceará	CE	Barreira	24580.6	Caatinga	3.31339	91.8165	8.18348	26.0137	6394.32	0	0	935	16	5	0.978033	0.159578	1526.23	350.413	379.34	729.753	796.478	0	0	0	0	18.72
2302008	Ceará	CE	Barro	71189.2	Caatinga	17.9372	96.7678	3.23224	66.423	47286	0	0	1221	83	8	0.93064	0.0384077	30133.1	235.023	0	235.023	29898	0	0	0	0	16.73
2302057	Ceará	CE	Barroquinha	38340.8	Caatinga	6.16967	82.3423	17.6577	11.4176	4377.6	39.721	1	145	22	4	0.847953	0.0464202	1361.12	628.512	1196.66	1825.18	-464.055	0	0	15092.2	39.3633	12.11
2302107	Ceará	CE	Baturité	30858.3	Caatinga	18	92.6717	7.32833	73.0656	22546.8	6.05507	0.0828716	2237	10	3	0.994222	0.114494	12796.3	119.476	143.76	263.236	12533.1	0	0	0	0	23.71
2302206	Ceará	CE	Beberibe	162389	Caatinga	5.36616	93.3958	6.60421	45.0439	73146.2	2.04127	0.0453173	606	122	41	0.788036	0.077961	32908.1	2231.62	838.812	3070.43	29837.7	0	0	3355.11	2.0661	18.39
2302305	Ceará	CE	Bela Cruz	84302.7	Caatinga	3.0104	98.3734	1.62658	36.4972	30768.1	0	0	1378	56	24	0.94513	0.0921811	11001.8	687.76	916.109	1603.87	9397.96	0	0	0	0	14.79
2302404	Ceará	CE	Boa Viagem	283680	Caatinga	5.26389	88.0411	11.9589	81.4906	231173	0	0	639	214	94	0.674762	0.0351361	159515	760.666	7.06773	767.734	158747	0	0	0	0	12.67
2302503	Ceará	CE	Brejo Santo	66343.3	Caatinga	13.895	95.135	4.86498	33.5081	22230.4	11.2893	0.336914	865	62	6	0.927117	0.101752	12584.6	434.367	1975.38	2409.74	10174.9	0	0	7447.5	11.2257	26.45
2302602	Ceará	CE	Camocim	112479	Caatinga	3.26376	95.4373	4.56271	30.6646	34491.2	0.0757742	0.00247106	579	46	24	0.892142	0.058077	18734.6	1675.84	3093.46	4769.3	13965.3	0	0	93.6	0.0832156	19.63
2302701	Ceará	CE	Campos Sales	108278	Caatinga	26.8435	84.9772	15.0228	38.357	41532.1	11.353	0.295982	2288	33	5	0.983663	0.0297929	17604.8	496.161	328.986	825.148	16779.6	0	0	12236.6	11.3011	20.2
2302800	Ceará	CE	Canindé	321850	Caatinga	9.25063	94.3283	5.6717	81.9762	263841	0.00181762	2.21725e-05	882	163	96	0.773006	0.0279607	172470	1332.7	63.0773	1395.78	171074	0	0	6.3	0.00195743	17.08
2302909	Ceará	CE	Capistrano	22255.1	Caatinga	2.97381	93.2361	6.76393	36.655	8157.6	0.848435	0.0231465	1172	12	0	0.989865	0.1514	3817.18	112.063	20.2868	132.35	3684.83	0	0	183.69	0.825384	20.97
2303006	Ceará	CE	Caridade	84651.1	Caatinga	3.72439	90.212	9.78802	80.6827	68298.8	0.00435907	5.40273e-05	354	49	25	0.827103	0.0316691	43702.9	363.559	11.4503	375.009	43327.9	0	0	3.15	0.00372116	13.8
2303105	Ceará	CE	Cariré	75688	Caatinga	11.2858	92.7601	7.23988	74.9723	56745	0	0	244	53	20	0.769716	0.0454903	37588.8	348.779	77.0497	425.829	37162.9	0	0	0	0	14.39
2303204	Ceará	CE	Caririaçu	62356.8	Caatinga	19.8017	88.1887	11.8113	71.8114	44779.3	0	0	3225	26	7	0.989871	0.0892256	29163.1	190.309	0	190.309	28972.8	0	0	0	0	13.38
2303303	Ceará	CE	Cariús	106181	Caatinga	5.3135	87.3727	12.6273	65.4032	69445.8	0	0	1223	99	20	0.911326	0.0330289	41896.2	288.547	29.213	317.76	41578.5	0	0	0	0	12.27
2303402	Ceará	CE	Carnaubal	36484.2	Caatinga	14.2508	74.7257	25.2743	61.1782	22320.4	0.32044	0.00523782	706	13	3	0.977839	0.0955412	9514.23	67.5147	0	67.5147	9446.71	0	0	93.06	0.255069	12.9
2303501	Ceará	CE	Cascavel	83500.9	Caatinga	11.2087	96.364	3.63602	37.3504	31187.9	0.00560473	0.000150058	1989	66	13	0.961799	0.0542121	5937.69	533.191	614.915	1148.11	4789.58	0	0	4.41	0.00528138	18.93
2303600	Ceará	CE	Catarina	48686.7	Caatinga	39.4452	84.6624	15.3376	75.1178	36572.4	0	0	1003	16	0	0.984298	0.0814673	22626.5	100.186	0	100.186	22526.3	0	0	0	0	16.74
2303659	Ceará	CE	Catunda	79071	Caatinga	10.922	96.9431	3.05691	82.5321	65259	0	0	305	77	18	0.7625	0.0187622	45460.5	287.355	33.4423	320.797	45139.7	0	0	0	0	14.86
2303709	Ceará	CE	Caucaia	122851	Caatinga	20.7632	91.5544	8.44563	63.9512	78565	2.0169	0.0315381	555	170	101	0.671913	0.127999	42150	719.21	1747.17	2466.38	39683.6	5833.35	4.7483	8325.9	6.77721	30.73
2303808	Ceará	CE	Cedro	72580.3	Caatinga	8.83758	95.0068	4.99324	28.7523	20868.5	0	0	2280	48	7	0.976445	0.0484798	10076.9	532.9	576.495	1109.4	8967.5	0	0	0	0	22.27
2303907	Ceará	CE	Chaval	23823.6	Caatinga	10.6931	97.9482	2.05184	76.4727	18218.5	83.0528	1	65	5	1	0.915493	0.049528	10985.1	103.72	1.18612	104.906	10880.2	0	0	19725.9	82.8001	15.59
2303931	Ceará	CE	Choró	81577.6	Caatinga	7.80603	95.2887	4.71129	64.997	53023	0	0	741	39	18	0.928571	0.0309488	31872.4	579.669	296.472	876.141	30996.3	0	0	0	0	13.93
2303956	Ceará	CE	Chorozinho	27841.5	Caatinga	15.6038	94.0945	5.90549	13.4644	3748.68	0	0	159	40	11	0.757143	0.10757	346.071	370.432	911.368	1281.8	-935.728	0	0	0	0	15.73
2304004	Ceará	CE	Coreaú	77580.2	Caatinga	18.8976	90.1324	9.86756	81.649	63343.4	1.5203	0.0186199	1231	62	8	0.946195	0.0369889	39202.5	233.767	42.1761	275.943	38926.5	0	0	1176.66	1.5167	15.81
2304103	Ceará	CE	Crateús	298516	Caatinga	12.7843	94.0007	5.99934	51.2128	152879	0.00168835	3.29673e-05	1594	148	38	0.895506	0.0249258	86926.6	1783.82	1118.68	2902.51	84024.1	0	0	5.04	0.00168835	22.02
2304202	Ceará	CE	Crato	117648	Caatinga	5.38508	92.5885	7.41149	53.3928	62815.3	65.7306	1	683	61	45	0.865653	0.0788054	19084.7	662.919	142.927	805.846	18278.9	0	0	77093.4	65.5291	37.35
2304236	Ceará	CE	Croatá	69698.9	Caatinga	3.57143	89.7519	10.2481	48.1385	33552	3.17988	0.0660569	506	56	11	0.883072	0.0346354	15454.5	123.715	0	123.715	15330.8	0	0	2193.3	3.14682	9.18
2304251	Ceará	CE	Cruz	32994.8	Caatinga	0.654372	95.098	4.90196	0.475712	156.96	11.928	1	5706	6	1	0.998775	0.201243	74.1314	383.322	1643.79	2027.11	-1952.98	0	0	3884.04	11.7717	15.56
2304269	Ceará	CE	Deputado Irapuan Pinheiro	47042.8	Caatinga	14.9551	90.48	9.51997	45.7021	21499.6	0	0	545	55	1	0.906822	0.0430671	7718.67	214.761	10.3508	225.112	7493.56	0	0	0	0	13.98
2304277	Ceará	CE	Ererê	38271	Caatinga	44.4015	95.7405	4.25947	76.3393	29215.8	0	0	897	32	1	0.964516	0.0351791	18420.3	145.623	0	145.623	18274.7	0	0	0	0	18.1
2304285	Ceará	CE	Eusébio	7900.52	Caatinga	6.70732	98.2885	1.71154	26.0732	2059.92	6.7712	0.259699	200	6	7	0.938967	0	30.396	5.82008	66.4563	72.2764	-41.8804	0	0	569.16	7.20408	31.88
2304301	Ceará	CE	Farias Brito	50362.5	Caatinga	18.1614	93.798	6.20204	46.3616	23348.9	0	0	757	47	4	0.936881	0.0752067	10855.2	315.551	0	315.551	10539.6	0	0	0	0	19.34
2304350	Ceará	CE	Forquilha	51699.6	Caatinga	24.5796	93.624	6.37595	83.4844	43161.1	0	0	2056	19	4	0.988937	0.0521144	28453.2	190.602	5.04249	195.644	28257.6	0	0	0	0	18.94
2304400	Ceará	CE	Fortaleza	31493.2	Caatinga	11.465	82.1724	17.8276	6.86777	2162.88	0.807032	0.11751	154	16	6	0.875	0	77.7287	11.878	248.38	260.258	-182.529	7.2	0.0228621	233.28	0.740732	45.93
2304459	Ceará	CE	Fortim	27876.7	Caatinga	12.4521	95.0908	4.90923	44.8955	12515.4	0	0	222	25	6	0.87747	0.0793501	5040.3	343.354	36.5717	379.925	4660.38	0	0	0	0	19.15
2304509	Ceará	CE	Frecheirinha	18124.1	Caatinga	0.566251	86.9229	13.0771	75.0427	13600.8	2.39698	0.0319415	138	12	3	0.901961	0.11778	7300.55	63.6218	0	63.6218	7236.92	0	0	415.26	2.2912	17.4
2304608	Ceará	CE	General Sampaio	20581.3	Caatinga	48.494	83.1957	16.8043	78.0652	16066.8	0.596903	0.0076462	53	16	8	0.688312	0.0443539	9137.55	81.4109	0	81.4109	9056.14	0	0	121.05	0.588157	11.5
2304657	Ceará	CE	Graça	28187.4	Caatinga	1.63265	94.2348	5.76516	93.7145	26415.7	0	0	1294	14	2	0.987786	0.0904684	18205.5	7.46154	0	7.46154	18198.1	0	0	0	0	11.61
2304707	Ceará	CE	Granja	266305	Caatinga	5.68767	94.4706	5.52936	87.7981	233811	49.7852	0.567042	1747	107	22	0.931237	0.0339435	150459	715.052	226.504	941.557	149517	0	0	132297	49.6787	12.35
2304806	Ceará	CE	Granjeiro	10012.8	Caatinga	17.7294	89.5197	10.4803	66.7378	6682.32	0	0	81	3	2	0.94186	0.141018	3949.07	26.0601	0	26.0601	3923.01	0	0	0	0	17.11
2304905	Ceará	CE	Groaíras	15594.8	Caatinga	6.53595	93.5766	6.42344	66.5878	10384.2	0	0	134	17	1	0.881579	0.0930863	6545.03	98.7404	62.0916	160.832	6384.19	0	0	0	0	19.76
2304954	Ceará	CE	Guaiúba	26713	Caatinga	16.7024	95.0557	4.94435	75.4083	20143.8	6.37443	0.0845322	116	84	16	0.537037	0.0747443	11604.5	158.076	0	158.076	11446.5	0	0	1738.35	6.50751	19.55
2305001	Ceará	CE	Guaraciaba do Norte	61146.8	Caatinga	11.0332	89.1688	10.8312	38.1985	23357.2	0.480712	0.0125846	635	54	8	0.911047	0.147555	11210.9	125.656	0	125.656	11085.2	0	0	275.4	0.450391	13.28
2305100	Ceará	CE	Guaramiranga	5943.6	Caatinga	7.11111	99.0746	0.925373	93.828	5576.76	90.8752	0.96853	112	3	1	0.965517	0.114174	3868.76	5.77309	0	5.77309	3862.99	0	0	5389.38	90.6754	24.32
2305209	Ceará	CE	Hidrolândia	96686	Caatinga	2.42815	93.4491	6.55095	87.4874	84588.1	0	0	171	51	24	0.695122	0.0302831	55827.4	218.24	11.3729	229.613	55597.8	0	0	0	0	15.04
2305233	Ceará	CE	Horizonte	15998.1	Caatinga	30.7985	95.6101	4.38988	13.0696	2090.88	0	0	29	5	8	0.690476	0.114908	306.735	147.315	389.479	536.794	-230.06	0	0	0	0	26.57
2305266	Ceará	CE	Ibaretama	87726.3	Caatinga	4.49309	88.6067	11.3933	50.2601	44091.4	0	0	441	42	27	0.864706	0.0316138	17314	706.25	47.7638	754.014	16560	0	0	0	0	11.46
2305308	Ceará	CE	Ibiapina	41494.1	Caatinga	6.81716	85.9938	14.0062	44.0434	18275.4	4.36443	0.0990939	538	16	9	0.955595	0.13772	12494.9	145.955	400.368	546.323	11948.5	0	0	1767.69	4.2601	14.43
2305332	Ceará	CE	Ibicuitinga	42491.8	Caatinga	33.4911	92.3372	7.66282	54.5458	23177.5	0	0	94	26	13	0.706767	0.0417289	13476.5	287.734	42.2076	329.941	13146.5	0	0	0	0	18.89
2305357	Ceará	CE	Icapuí	42345.1	Caatinga	13.3958	98.7653	1.23469	35.4287	15002.3	4.4306	0.125057	918	3	7	0.989224	0.18123	6629.3	237.624	317.843	555.467	6073.83	0	0	1970.82	4.65419	20.46
2305407	Ceará	CE	Icó	187201	Caatinga	12.1097	91.1112	8.88881	63.7922	119420	0	0	358	74	69	0.714571	0.0662757	70972.2	909.884	533.881	1443.76	69528.5	0	0	0	0	18.87
2305506	Ceará	CE	Iguatu	102922	Caatinga	15.7456	90.5992	9.40076	29.3867	30245.4	0	0	4345	54	10	0.985484	0.0967204	12980	938.87	978.763	1917.63	11062.4	0	0	0	0	25.82
2305605	Ceará	CE	Independência	321870	Caatinga	9.09344	94.5718	5.42825	82.8559	266688	0	0	1156	109	64	0.869827	0.0175594	187193	857.083	184.888	1041.97	186151	0	0	0	0	17.28
2305654	Ceará	CE	Ipaporanga	70214	Caatinga	6.83919	84.4295	15.5705	67.8393	47632.7	0	0	589	54	1	0.914596	0.0286631	31925.9	75.7051	0	75.7051	31850.2	0	0	0	0	10.87
2305704	Ceará	CE	Ipaumirim	27516.1	Caatinga	47.0213	94.2082	5.79178	48.4251	13324.7	0	0	596	8	6	0.977049	0.0637187	6575.93	106.519	0	106.519	6469.41	0	0	0	0	20.71
2305803	Ceará	CE	Ipu	62932	Caatinga	7.60264	90.5815	9.41845	63.4262	39915.4	5.5151	0.086953	422	47	11	0.879167	0.0895333	22079.5	127.317	0	127.317	21952.2	0	0	3470.76	5.5151	18.51
2305902	Ceará	CE	Ipueiras	147742	Caatinga	8.07309	91.954	8.04598	31.4681	46491.5	0.177817	0.00565071	1580	101	8	0.935465	0.0484395	31492.9	289.525	0	289.525	31203.4	0	0	243.9	0.165085	13.96
2306009	Ceará	CE	Iracema	82125.3	Caatinga	34.5219	97.4655	2.53448	90.1349	74023.6	2.43254	0.0269878	298	62	14	0.796791	0.0204273	49887.7	237.453	21.1425	258.596	49629.1	0	0	1997.55	2.43232	23.1
2306108	Ceará	CE	Irauçuba	146126	Caatinga	21.487	95.0758	4.92421	62.7625	91712.5	0	0	1576	57	48	0.937537	0.0152245	54817.4	1489.2	823.796	2313	52504.4	0	0	0	0	20.3
2306207	Ceará	CE	Itaiçaba	21211	Caatinga	78.8079	99.7611	0.238892	57.8705	12274.9	0	0	204	6	6	0.944444	0.0689991	3936.55	295.405	49.5561	344.961	3591.59	0	0	0	0	22.6
2306256	Ceará	CE	Itaitinga	15163.4	Caatinga	28.7234	91.5734	8.4266	62.4969	9476.64	0	0	92	12	6	0.836364	0.00604144	3733.07	83.4185	68.8647	152.283	3580.79	0	0	0	0	20.33
2306306	Ceará	CE	Itapagé	43056.8	Caatinga	2.52381	95.0447	4.95534	75.3314	32435.3	1.90862	0.0253363	955	22	3	0.97449	0.13371	22016.1	144.731	178.89	323.621	21692.5	0	0	815.04	1.89294	17.67
2306405	Ceará	CE	Itapipoca	161417	Caatinga	4.52512	91.9297	8.07034	51.8796	83742.5	0.323944	0.00624414	1048	112	26	0.883642	0.127965	48180.9	1315.57	3898.6	5214.17	42966.8	3422.7	2.12041	3620.34	2.24285	24.79
2306504	Ceará	CE	Itapiúna	58870.4	Caatinga	15.5354	94.333	5.66699	41.312	24320.5	0	0	1019	37	8	0.957707	0.0550761	11396.8	361.406	673.552	1034.96	10361.8	0	0	0	0	16.71
2306553	Ceará	CE	Itarema	72066.9	Caatinga	3.44828	97.4406	2.55942	16.2479	11709.4	0	0	2258	38	14	0.977489	0.136416	4269.12	1530	5583.74	7113.74	-2844.62	2816.1	3.90762	2808.63	3.89725	14.55
2306603	Ceará	CE	Itatira	78344.1	Caatinga	4.56901	95.6741	4.32592	48.4031	37921	0.255488	0.00527835	851	78	10	0.906283	0.0374863	24279.3	540.63	2055.69	2596.32	21682.9	0	0	200.16	0.255488	11.62
2306702	Ceará	CE	Jaguaretama	175941	Caatinga	29.1041	93.9602	6.03982	79.4527	139790	0	0	2030	94	32	0.941558	0.0185301	92281.9	683.484	131.819	815.303	91466.6	0	0	0	0	16.79
2306801	Ceará	CE	Jaguaribara	66874.3	Caatinga	27.5385	94.9174	5.08258	42.4388	28380.6	15.2973	0.360455	291	26	8	0.895385	0.0198232	11457.5	821.685	492.306	1313.99	10143.6	0	0	10253.6	15.3327	18.28
2306900	Ceará	CE	Jaguaribe	187682	Caatinga	27.9395	96.474	3.52597	84.0707	157785	0	0	522	118	51	0.755427	0.0250847	101780	910.758	64.5331	975.291	100805	0	0	0	0	20.47
2307007	Ceará	CE	Jaguaruana	86756.9	Caatinga	9.37167	98.1139	1.88606	42.2551	36659.2	0	0	2090	30	14	0.979381	0.0721642	16572.2	1339.61	184.508	1524.12	15048.1	0	0	0	0	18.47
2307106	Ceará	CE	Jardim	55242.8	Caatinga	5.98483	93.1982	6.8018	36.5397	20185.6	96.1454	1	1710	24	11	0.979943	0.119321	7946.67	510.815	431.979	942.793	7003.88	0	0	53173.4	96.254	20.24
2307205	Ceará	CE	Jati	35330	Caatinga	35.4962	96.2661	3.7339	45.3418	16019.3	4.53464	0.10001	571	34	3	0.939145	0.0425913	7961.73	290.799	354.823	645.622	7316.11	0	0	1630.17	4.61412	27.1
2307254	Ceará	CE	Jijoca de Jericoacoara	20479.5	Caatinga	0.50396	86.4624	13.5376	10.6544	2181.96	30.7269	1	629	12	2	0.978227	0.302241	0	270.882	982.892	1253.77	-1253.77	0	0	6422.22	31.3593	18.21
2307304	Ceará	CE	Juazeiro do Norte	24883.4	Caatinga	16.4551	90.1176	9.88237	28.1089	6994.44	0	0	644	36	0	0.947059	0.178244	3766.56	216.022	30.4895	246.512	3520.05	0	0	0	0	32.94
2307403	Ceará	CE	Jucás	93719.6	Caatinga	7.85271	91.1922	8.80776	72.4709	67919.4	0	0	269	88	38	0.681013	0.032676	37201.5	304.409	105.124	409.534	36792	0	0	0	0	13.96
2307502	Ceará	CE	Lavras da Mangabeira	94797.5	Caatinga	29.3428	96.8301	3.16986	59.2265	56145.2	0	0	629	88	33	0.838667	0.0446393	31178.4	534.233	0	534.233	30644.2	0	0	0	0	19.34
2307601	Ceará	CE	Limoeiro do Norte	75007.3	Caatinga	22.4697	92.7809	7.21912	56.4516	42342.8	0	0	1564	31	6	0.976889	0.141377	21473.2	450.179	23.0367	473.215	21000	0	0	0	0	26.62
2307635	Ceará	CE	Madalena	103473	Caatinga	23.4192	75.3112	24.6888	62.3339	64498.7	0	0	860	69	7	0.918803	0.0270715	36576.6	605.143	123.488	728.631	35848	0	0	0	0	14.66
2307650	Ceará	CE	Maracanaú	10664.8	Caatinga	15.5556	93.4579	6.54206	37.8841	4040.28	5.34944	0.141206	164	18	4	0.88172	0.0602431	538.805	17.1233	33.985	51.1082	487.697	1387.98	13.0145	1699.11	15.9319	35.11
2307700	Ceará	CE	Maranguape	59087.8	Caatinga	9.10885	87.3765	12.6235	68.0608	40215.6	4.42813	0.0650613	165	144	60	0.447154	0.184495	20917	385.036	221.753	606.789	20310.2	0	0	2623.95	4.44077	28.97
2307809	Ceará	CE	Marco	57414.2	Caatinga	3.13795	88.8364	11.1636	84.3113	48406.7	0	0	288	43	11	0.842105	0.0660469	27460.9	205.425	0	205.425	27255.5	0	0	0	0	17.14
2307908	Ceará	CE	Martinópole	29896.4	Caatinga	9.79532	92.8465	7.1535	96.0027	28701.4	0	0	199	9	6	0.929907	0.0266283	19362.4	34.8004	0	34.8004	19327.6	0	0	0	0	19.23
2308005	Ceará	CE	Massapê	56658.5	Caatinga	8.0402	92.5848	7.41524	96.7953	54842.8	6.48888	0.0670371	840	26	13	0.955631	0.076906	37808.5	35.4401	0	35.4401	37773.1	0	0	3589.83	6.33591	15.49
2308104	Ceará	CE	Mauriti	104950	Caatinga	18.6122	86.0882	13.9118	45.6607	47920.7	0	0	1248	186	3	0.868476	0.0775883	26106.2	500.554	654.947	1155.5	24950.7	0	0	0	0	17.85
2308203	Ceará	CE	Meruoca	14984.6	Caatinga	2.9191	75.4214	24.5786	99.0127	14836.7	87.1878	0.880572	246	3	1	0.984	0.168697	9375.63	4.48702	0	4.48702	9371.14	0	0	13094.7	87.3878	19.73
2308302	Ceará	CE	Milagres	60644.8	Caatinga	5.54963	92.1592	7.84075	37.6848	22853.9	0	0	434	48	30	0.847656	0.0905547	11108.9	312.885	493.829	806.714	10302.2	0	0	0	0	20.95
2308351	Ceará	CE	Milhã	50234.8	Caatinga	27.0857	97.4018	2.59817	14.2911	7179.12	0	0	156	85	2	0.641975	0.0438009	2443.99	367.455	1267.57	1635.02	808.964	0	0	0	0	18.1
2308377	Ceará	CE	Miraíma	69996.9	Caatinga	4.18079	87.9563	12.0437	85.1957	59634.4	0	0	158	24	36	0.724771	0.0234599	37252.1	315.601	22.034	337.635	36914.4	0	0	0	0	15.26
2308401	Ceará	CE	Missão Velha	64570.8	Caatinga	8.56672	89.0346	10.9654	31.5254	20356.2	37.3031	1	1240	69	9	0.940819	0.126529	10075.9	656.987	1087.86	1744.84	8331.04	0	0	24022.4	37.2033	18.76
2308500	Ceará	CE	Mombaça	211950	Caatinga	20.8438	91.7506	8.24936	47.335	100326	0	0	1930	319	28	0.847606	0.043055	57656.4	1079.38	2037.2	3116.57	54539.8	0	0	0	0	13.67
2308609	Ceará	CE	Monsenhor Tabosa	88614.4	Caatinga	11.1838	90.7941	9.20593	92.3466	81832.3	0	0	676	46	10	0.923497	0.0324746	59246.8	89.6462	0	89.6462	59157.2	0	0	0	0	18.07
2308708	Ceará	CE	Morada Nova	277860	Caatinga	19.2369	94.2265	5.77353	61.3705	170524	0.00965236	0.00015728	1880	184	44	0.891841	0.0351935	95952	2195.45	706.765	2902.22	93049.8	0	0	26.82	0.00965236	18.59
2308807	Ceará	CE	Moraújo	41563.6	Caatinga	1.76887	73.3987	26.6013	96.8781	40266	9.22377	0.0952101	203	47	5	0.796078	0.0413957	26691.6	27.8797	0	27.8797	26663.7	0	0	3831.84	9.21922	18.45
2308906	Ceará	CE	Morrinhos	41555.8	Caatinga	1.26984	91.0156	8.98445	87.728	36456.1	0	0	435	24	1	0.945652	0.0949513	20802.3	105.32	0	105.32	20697	0	0	0	0	15.02
2309003	Ceará	CE	Mucambo	19060.3	Caatinga	4.05405	80.052	19.948	83.6428	15942.6	0	0	273	4	0	0.98556	0.091188	9813.34	32.6547	0	32.6547	9780.69	0	0	0	0	14.12
2309102	Ceará	CE	Mulungu	13456.9	Caatinga	5.02283	95.9506	4.04942	92.87	12497.4	79.0558	0.851253	410	3	2	0.987952	0.201436	8695.68	9.08749	0	9.08749	8686.59	0	0	10682	79.3795	18.1
2309201	Ceará	CE	Nova Olinda	28440.3	Caatinga	17.8455	96.4045	3.59553	24.52	6973.56	33.4158	1	733	7	3	0.986541	0.0648926	4088.93	195.971	457.724	653.695	3435.23	0	0	9413.37	33.0987	19.12
2309300	Ceará	CE	Nova Russas	74277	Caatinga	13.986	86.8822	13.1178	45.1913	33566.8	0	0	2203	30	6	0.983921	0.0446811	18019	312.195	367.138	679.333	17339.6	0	0	0	0	17.88
2309409	Ceará	CE	Novo Oriente	94940	Caatinga	2.24439	87.0046	12.9954	25.6463	24348.6	0.231683	0.00903378	932	22	3	0.973877	0.0465367	7931.67	563.059	641.308	1204.37	6727.31	0	0	219.96	0.231683	10.85
2309458	Ceará	CE	Ocara	76541.8	Caatinga	17.2208	95.5503	4.44969	19.8456	15190.2	0	0	462	115	17	0.777778	0.0687596	3365.76	699.804	955.596	1655.4	1710.36	0	0	0	0	14.91
2309508	Ceará	CE	Orós	57627.4	Caatinga	29.6378	99.1485	0.851514	58.4347	33674.4	0	0	494	49	17	0.882143	0.0385301	17906.4	509.265	71.3788	580.644	17325.8	0	0	0	0	17.77
2309607	Ceará	CE	Pacajus	25463.8	Caatinga	15.8482	95.4145	4.58549	15.7268	4004.64	0	0	2022	19	11	0.98538	0.203372	1290.83	479.797	1328.07	1807.87	-517.032	0	0	0	0	24.38
2309706	Ceará	CE	Pacatuba	13199.5	Caatinga	3.69702	98.5393	1.46066	68.1134	8990.64	12.5432	0.184152	348	33	2	0.908616	0.340426	3311.75	37.2	0	37.2	3274.55	341.28	2.58555	1832.94	13.8864	33.76
2309805	Ceará	CE	Pacoti	11202.2	Caatinga	26.0669	96.3642	3.63577	91.3997	10238.8	51.2298	0.560502	744	1	3	0.994652	0.25887	6424.06	17.8193	0	17.8193	6406.24	0	0	5678.01	50.6866	22.37
2309904	Ceará	CE	Pacujá	7612.88	Caatinga	1.43885	93.171	6.82901	89.8666	6841.44	0	0	753	2	0	0.997351	0.122301	4964.39	5.80896	0	5.80896	4958.58	0	0	0	0	20.01
2310001	Ceará	CE	Palhano	44038.4	Caatinga	4.3627	95.7881	4.21195	33.1909	14616.7	0	0	263	14	3	0.939286	0.0445935	5866.65	472.085	219.546	691.631	5175.02	0	0	0	0	22.51
2310100	Ceará	CE	Palmácia	11781.4	Caatinga	4.66019	94.4038	5.59616	81.8793	9646.56	0.661549	0.00807956	293	7	3	0.966997	0.178255	6026.77	34.6118	1.61528	36.227	5990.54	0	0	72.09	0.611894	16.07
2310209	Ceará	CE	Paracuru	30028.8	Caatinga	3.00842	98.5909	1.40914	13.7292	4122.72	0	0	1800	18	8	0.985761	0.158615	1790.76	249.775	1600.17	1849.94	-59.1805	0	0	0	0	24.99
2310258	Ceará	CE	Paraipaba	30092.4	Caatinga	31.89	91.119	8.88095	15.3033	4605.12	1.45382	0.0950008	220	23	5	0.887097	0.244536	1743.8	266.413	710.725	977.138	766.664	0	0	461.79	1.53457	20.21
2310308	Ceará	CE	Parambu	230356	Caatinga	3.91138	93.5307	6.46926	57.9447	133479	0	0	2827	64	19	0.971478	0.0278693	74212.5	1464.64	95.8296	1560.47	72652	0	0	0	0	9.01
2310407	Ceará	CE	Paramoti	48259.6	Caatinga	4.35244	64.4736	35.5264	74.3654	35888.4	0	0	176	45	14	0.748936	0.0366919	22829.1	193.066	5.36219	198.428	22630.6	0	0	0	0	12.99
2310506	Ceará	CE	Pedra Branca	130330	Caatinga	3.42553	95.6083	4.39169	60.6253	79012.8	0	0	2224	89	18	0.954097	0.0442598	50351.6	705.109	166.774	871.883	49479.7	0	0	0	0	13.04
2310605	Ceará	CE	Penaforte	14971.7	Caatinga	28.9242	84.0577	15.9423	4.29211	642.6	7.68853	1	1696	3	4	0.99589	0.0587382	247.058	140.716	798.476	939.192	-692.133	0	0	1142.37	7.63022	29.31
2310704	Ceará	CE	Pentecoste	137827	Caatinga	13.4992	88.6536	11.3464	73.3571	101106	0	0	1767	79	39	0.937401	0.0373949	61835.9	831.534	492.872	1324.41	60511.5	0	0	0	0	23.12
2310803	Ceará	CE	Pereiro	43351.7	Caatinga	4.67172	79.0531	20.9469	71.5679	31025.9	0	0	1324	12	3	0.988798	0.0912003	18302.6	109.735	0	109.735	18192.9	0	0	0	0	17.26
2310852	Ceará	CE	Pindoretama	7514.04	Caatinga	10.4	93.2366	6.7634	1.42773	107.28	0	0	2193	1	0	0.999544	0.412092	0	78.9098	306.739	385.648	-385.648	0	0	0	0	19.63
2310902	Ceará	CE	Piquet Carneiro	58788.1	Caatinga	21.1636	84.4417	15.5583	49.8475	29304.4	0	0	809	75	0	0.915158	0.0468448	17122	199.489	0	199.489	16922.6	0	0	0	0	14.66
2310951	Ceará	CE	Pires Ferreira	24310.1	Caatinga	3.82409	94.0702	5.92978	82.5955	20079	0	0	336	13	0	0.962751	0.0837284	9049.86	55.3433	0	55.3433	8994.52	0	0	0	0	12.05
2311009	Ceará	CE	Poranga	130927	Caatinga	4.47761	85.7705	14.2295	69.2309	90641.9	0.837743	0.0121007	420	53	24	0.84507	0.0108646	57230	175.4	0	175.4	57054.6	0	0	1008.27	0.770102	12.84
2311108	Ceará	CE	Porteiras	21758.2	Caatinga	32.974	92.5412	7.4588	11.2146	2440.08	72.5509	1	1523	3	2	0.996728	0.162578	664.088	200.424	1158.18	1358.61	-694.521	0	0	15735.6	72.3205	20.97
2311207	Ceará	CE	Potengi	33872.9	Caatinga	7.07804	96.572	3.42801	12.6047	4269.6	18.1175	1	1610	5	1	0.996287	0.0552627	842.969	316.777	916.143	1232.92	-389.951	0	0	6049.35	17.8589	14.09
2311231	Ceará	CE	Potiretama	41034.1	Caatinga	30.1205	85.2873	14.7127	81.0677	33265.4	0	0	206	48	3	0.801556	0.0372511	21674	210.045	145.497	355.542	21318.5	0	0	0	0	17.76
2311264	Ceará	CE	Quiterianópolis	104100	Caatinga	2.07912	89.0202	10.9798	36.8059	38314.8	0	0	1028	65	5	0.936248	0.0521125	16798.4	493.582	390.834	884.415	15913.9	0	0	0	0	12.25
2311306	Ceará	CE	Quixadá	201985	Caatinga	18.856	91.7811	8.21892	46.4845	93891.6	0.256118	0.00550976	1787	111	33	0.925427	0.045755	40018.5	1553.34	759.559	2312.9	37705.6	0	0	517.32	0.256118	26.12
2311355	Ceará	CE	Quixelô	55956.5	Caatinga	6.84932	91.8354	8.16457	27.73	15516.7	0	0	463	79	9	0.84029	0.0801472	5904.01	524.527	544.492	1069.02	4834.99	0	0	0	0	12.46
2311405	Ceará	CE	Quixeramobim	327565	Caatinga	22.2531	90.7838	9.2162	59.04	193395	0	0	1597	218	91	0.83788	0.0355755	113282	2660.52	224.768	2885.29	110396	0	0	0	0	18.94
2311504	Ceará	CE	Quixeré	61358.2	Caatinga	7.30282	93.6379	6.36214	61.4828	37724.8	0	0	420	46	15	0.873181	0.0487533	20568.9	281.593	21.2153	302.808	20266.1	0	0	0	0	16.31
2311603	Ceará	CE	Redenção	22582.3	Caatinga	5.39877	91.6619	8.33814	75.8187	17121.6	0.679514	0.00896236	3178	14	1	0.995302	0.199092	11131.1	81.2706	52.2912	133.562	10997.5	0	0	140.94	0.624117	19.91
2311702	Ceará	CE	Reriutaba	38332.1	Caatinga	4.00439	93.9123	6.08769	87.7166	33623.6	0	0	407	30	3	0.925	0.0755173	22584.1	22.3172	0	22.3172	22561.8	0	0	0	0	15.87
2311801	Ceará	CE	Russas	159027	Caatinga	15.9287	93.6194	6.38059	55.1255	87664.3	0	0	1121	59	35	0.922634	0.0745233	49078.9	1426.93	367.956	1794.89	47284	0	0	0	0	25.41
2311900	Ceará	CE	Saboeiro	138349	Caatinga	37.4332	86.5433	13.4567	64.7626	89598.6	0	0	420	52	26	0.843373	0.021546	50916.8	247.503	7.3796	254.882	50661.9	0	0	0	0	13.25
2311959	Ceará	CE	Salitre	80436.1	Caatinga	12.3521	92.3291	7.67091	25.8032	20755.1	86.6435	1	1281	13	2	0.988426	0.0469252	5454.45	391.222	332.096	723.318	4731.13	0	0	69588.4	86.5139	9.28
2312007	Ceará	CE	Santana do Acaraú	96933.3	Caatinga	8.08824	91.6805	8.31947	87.7608	85069.4	0	0	5628	24	10	0.993995	0.0490547	56740.3	222.286	43.9613	266.248	56474	0	0	0	0	16.17
2312106	Ceará	CE	Santana do Cariri	85556.9	Caatinga	21.6667	94.2492	5.7508	25.7795	22056.1	80.7984	1	597	26	4	0.952153	0.0370766	7343.42	423.375	1297.83	1721.21	5622.21	0	0	69042.1	80.6973	15.19
2312205	Ceará	CE	Santa Quitéria	426051	Caatinga	11.4365	91.2764	8.72365	85.7364	365281	0	0	1134	183	116	0.791347	0.0173399	254230	1109.92	143.547	1253.47	252977	0	0	0	0	16.74
2312304	Ceará	CE	São Benedito	33821.3	Caatinga	4.70947	78.9919	21.0081	32.3115	10928.2	0.00345936	0.000107063	584	25	10	0.943457	0.253842	8601.78	85.3162	0	85.3162	8516.46	0	0	0.36	0.00106442	16.5
2312403	Ceará	CE	São Gonçalo do Amarante	83445.3	Caatinga	7.1489	96.1692	3.83081	62.5365	52183.8	0.580692	0.00928564	425	61	24	0.833333	0.0782731	24971.6	446.918	1078.85	1525.77	23445.8	0	0	484.56	0.580692	26.69
2312502	Ceará	CE	São João do Jaguaribe	28045.8	Caatinga	15.14	92.845	7.15503	42.3285	11871.4	0	0	758	10	1	0.985696	0.0663238	6530.68	397.772	279.042	676.815	5853.86	0	0	0	0	19.43
2312601	Ceará	CE	São Luís do Curu	12242.1	Caatinga	48.3607	99.1586	0.841361	78.6746	9631.44	0	0	688	7	2	0.987088	0.139	5864.42	63.3889	0	63.3889	5801.03	0	0	0	0	23.91
2312700	Ceará	CE	Senador Pompeu	100214	Caatinga	11.8891	93.41	6.58999	48.6619	48766	0	0	485	38	34	0.870736	0.0451137	26097.7	633.94	119.58	753.52	25344.2	0	0	0	0	19.12
2312809	Ceará	CE	Senador Sá	42392.2	Caatinga	2.02361	66.521	33.479	96.4952	40906.4	0	0	138	35	6	0.77095	0.0189326	28415.3	20.6586	0	20.6586	28394.7	0	0	0	0	17.33
2312908	Ceará	CE	Sobral	212291	Caatinga	9.66915	68.9923	31.0077	77.6002	164739	1.65818	0.0213682	747	137	62	0.789641	0.0462657	102454	1177.28	524.166	1701.45	100753	0	0	3519.63	1.65793	31.95
2313005	Ceará	CE	Solonópole	153618	Caatinga	13.8215	96.7446	3.25535	59.6758	91672.6	0	0	359	135	47	0.663586	0.022676	40942.3	901.882	784.924	1686.81	39255.5	0	0	0	0	17.81
2313104	Ceará	CE	Tabuleiro do Norte	86183.4	Caatinga	7.41525	89.8128	10.1872	49.7597	42884.6	0	0	172	45	14	0.744589	0.0467292	25383.1	622.235	1226.82	1849.06	23534.1	0	0	0	0	18.45
2313203	Ceará	CE	Tamboril	196132	Caatinga	17.0953	96.2032	3.79682	79.9273	156763	0	0	428	78	34	0.792593	0.0193182	105813	532.936	20.8533	553.789	105259	0	0	0	0	13.2
2313252	Ceará	CE	Tarrafas	45439.4	Caatinga	6.11639	95.1304	4.86962	49.8635	22657.7	0	0	67	5	12	0.797619	0.0510566	9897.73	220.952	0	220.952	9676.77	0	0	0	0	11.87
2313302	Ceará	CE	Tauá	401819	Caatinga	9.3712	94.563	5.43696	59.3132	238332	0	0	3710	169	30	0.949092	0.0245305	128500	1591.01	195.855	1786.86	126713	0	0	0	0	17.56
2313351	Ceará	CE	Tejuçuoca	75972.1	Caatinga	16.6874	94.7693	5.23068	70.9906	53933	0.116688	0.0016437	216	43	37	0.72973	0.0483846	34699.2	343.017	19.4657	362.483	34336.7	0	0	97.2	0.127942	14.57
2313401	Ceará	CE	Tianguá	90889.4	Caatinga	7.97778	87.5056	12.4944	68.3359	62110.1	72.2488	1	233	46	11	0.803448	0.112927	38523.8	190.229	0	190.229	38333.5	0	0	65693.8	72.2788	21.2
2313500	Ceará	CE	Trairi	92572.9	Caatinga	4.28062	98.3657	1.63427	16.2359	15030	1.13116	0.0696707	1810	56	16	0.961743	0.142122	5213.78	1434.06	5104.69	6538.75	-1324.97	57.51	0.062124	1070.37	1.15625	17.98
2313559	Ceará	CE	Tururu	20227.8	Caatinga	3.59281	96.6851	3.31492	43.2778	8754.12	0	0	120	20	6	0.821918	0.143205	4335.67	159.89	0	159.89	4175.77	0	0	0	0	16.37
2313609	Ceará	CE	Ubajara	42103.6	Caatinga	13.8844	73.295	26.705	57.3556	24148.8	5.81615	0.101405	5056	7	5	0.997632	0.169187	12764.2	173.763	26.4353	200.198	12564	0	0	2479.5	5.88904	21.47
2313708	Ceará	CE	Umari	26393.2	Caatinga	15.2933	88.0139	11.9861	49.7106	13120.2	0	0	632	5	4	0.985959	0.0350854	7885.78	117.56	0	117.56	7768.21	0	0	0	0	18.77
2313757	Ceará	CE	Umirim	31672.5	Caatinga	18.0409	98.0975	1.90255	69.6687	22065.8	0	0	183	32	10	0.813333	0.0797372	12458.5	168.717	0	168.717	12289.8	0	0	0	0	17.04
2313807	Ceará	CE	Uruburetama	9707.29	Caatinga	2.58869	95.8368	4.16318	13.2989	1290.96	0	0	674	3	1	0.9941	0.225412	520.095	93.6911	422.165	515.856	4.23914	0	0	0	0	20.55
2313906	Ceará	CE	Uruoca	69675.9	Caatinga	24.493	86.7228	13.2772	95.2145	66341.5	13.9296	0.146298	385	51	9	0.865169	0.0266345	44937.3	48.1739	0	48.1739	44889.2	0	0	9602.01	13.781	13.34
2313955	Ceará	CE	Varjota	17939.9	Caatinga	15.3509	91.0338	8.96618	70.3892	12627.7	0	0	498	0	1	0.997996	0.0668183	7829.37	38.7687	0	38.7687	7790.6	0	0	0	0	17.26
2314003	Ceará	CE	Várzea Alegre	83571.5	Caatinga	22.101	88.0768	11.9232	40.9652	34235.3	0	0	3003	42	3	0.985236	0.0651762	15659.4	448.21	68.1331	516.343	15143.1	0	0	0	0	18.27
2314102	Ceará	CE	Viçosa do Ceará	131164	Caatinga	7.73629	82.4444	17.5556	74.3642	97538.8	99.9987	1	392	13	9	0.94686	0.117176	64986	188.077	41.6956	229.773	64756.2	0	0	131160	99.9969	12.41
2400109	Rio Grande do Norte	RN	Acari	60847	Caatinga	23.6915	86.4744	13.5256	72.7383	44259.1	0	0	429	52	26	0.846154	0.0134243	28798.9	533.611	342.733	876.345	27922.5	0	0	0	0	27.04
2400208	Rio Grande do Norte	RN	Açu	130345	Caatinga	39.726	98.2465	1.75349	51.0283	66512.9	0.172757	0.00338551	788	78	19	0.890395	0.046303	35944.7	1726.22	440.63	2166.85	33777.8	0	0	225.18	0.172757	24.15
2400307	Rio Grande do Norte	RN	Afonso Bezerra	57618.4	Caatinga	69.0955	99.5775	0.422489	45.1225	25998.8	0	0	1184	14	9	0.980944	0.0289332	11531.7	505.37	69.3141	574.684	10957	0	0	0	0	18.24
2400406	Rio Grande do Norte	RN	Água Nova	5068.42	Caatinga	13.8554	63.0894	36.9106	91.8392	4654.8	0	0	344	0	1	0.997101	0.0884832	3251.38	4.93153	0	4.93153	3246.44	0	0	0	0	21.33
2400505	Rio Grande do Norte	RN	Alexandria	38120.8	Caatinga	19.9418	99.7881	0.211897	91.7632	34980.8	0	0	1558	13	0	0.991725	0.0414286	23958.8	31.3698	0	31.3698	23927.5	0	0	0	0	18.59
2400604	Rio Grande do Norte	RN	Almino Afonso	12803.9	Caatinga	10.6509	97.8068	2.19316	77.3514	9903.96	0	0	770	10	2	0.984655	0.0411112	5691.06	47.8968	22.7404	70.6373	5620.43	0	0	0	0	23.65
2400703	Rio Grande do Norte	RN	Alto do Rodrigues	19133.5	Caatinga	36.8914	94.803	5.19696	43.7301	8367.12	0	0	711	3	1	0.994406	0.0783138	3832.29	239.7	6.68942	246.39	3585.9	0	0	0	0	26.73
2400802	Rio Grande do Norte	RN	Angicos	74158.7	Caatinga	50.838	86.9658	13.0342	68.0973	50500.1	0	0	1148	42	16	0.951907	0.00749295	28352.7	891.4	15.4313	906.831	27445.8	0	0	0	0	24.87
2400901	Rio Grande do Norte	RN	Antônio Martins	24489.9	Caatinga	42.1416	86.4409	13.5591	92.0408	22540.7	0	0	495	17	1	0.964912	0.0434359	14929	32.375	0	32.375	14896.6	0	0	0	0	13.82
2401008	Rio Grande do Norte	RN	Apodi	160249	Caatinga	20.3518	91.652	8.34801	52.8483	84688.9	0	0	1560	101	26	0.924718	0.0471328	49708.9	1370.17	1639.74	3009.9	46699	0	0	0	0	22.17
2401107	Rio Grande do Norte	RN	Areia Branca	35762.8	Caatinga	26.8362	95.3519	4.64807	63.1924	22599.4	0	0	2995	10	6	0.994686	0.0652129	10408.4	124.359	32.5757	156.935	10251.5	0	0	0	0	30.33
2401206	Rio Grande do Norte	RN	Arês	11550.5	Atlantic Forest	6.30252	99.7411	0.258926	9.33152	1077.84	15.0858	1	285	15	4	0.9375	0.158597	0	156.991	177.86	334.851	-334.851	0	0	1725.93	14.9424	21.38
2401305	Rio Grande do Norte	RN	Augusto Severo	89696	Caatinga	3.17965	94.2741	5.72592	78.1206	70071.1	0	0	896	47	15	0.935282	0.0170535	40784.1	809.172	341.491	1150.66	39633.5	0	0	0	0	18.81
2401404	Rio Grande do Norte	RN	Baía Formosa	24566.3	Atlantic Forest	46.1538	100	0	25.2536	6203.88	8.23567	0.326118	72	13	15	0.72	0.0251123	1154.69	708.055	868.89	1576.95	-422.259	0	0	2037.42	8.29355	20.72
2401453	Rio Grande do Norte	RN	Baraúna	82568.8	Caatinga	26.7766	94.6236	5.37642	46.5936	38471.8	5.73656	0.123119	425	41	4	0.904255	0.0431471	23100.3	271.326	142.166	413.491	22686.8	0	0	4744.98	5.7467	12.72
2401503	Rio Grande do Norte	RN	Barcelona	15262.7	Caatinga	23.4104	98.3586	1.64139	25.2687	3856.68	0	0	343	21	4	0.932065	0.0538898	927.097	281.642	267.803	549.445	377.652	0	0	0	0	14.73
2401602	Rio Grande do Norte	RN	Bento Fernandes	30107.2	Caatinga	43.7383	98.4815	1.5185	39.1146	11776.3	0	0	467	13	9	0.95501	0.0384507	3283.91	423.53	78.5265	502.056	2781.85	0	0	0	0	19.91
2401651	Rio Grande do Norte	RN	Bodó	25352.1	Caatinga	27.6836	100	0	63.4699	16090.9	0	0	1573	17	4	0.986826	0.0173075	8839.96	225.788	101.883	327.67	8512.29	0	0	0	0	21.53
2401701	Rio Grande do Norte	RN	Bom Jesus	12203.9	Caatinga	9.6875	95.9562	4.04376	7.06498	862.2	0	0	1109	5	2	0.993728	0.0880422	147.854	125.415	652.395	777.81	-629.956	0	0	0	0	15.7
2401800	Rio Grande do Norte	RN	Brejinho	6155.93	Caatinga	7.06402	88.03	11.97	0.450298	27.72	0	0	522	1	1	0.996183	0.169222	0	34.67	365.531	400.201	-400.201	0	0	0	0	15.7
2401859	Rio Grande do Norte	RN	Caiçara do Norte	22641.5	Caatinga	6.66667	99.3387	0.661318	59.7363	13525.2	0	0	233	5	3	0.966805	0.0018966	4710.54	267.869	0	267.869	4442.67	0	0	0	0	13.93
2401909	Rio Grande do Norte	RN	Caiçara do Rio do Vento	26119.6	Caatinga	7.46753	95.7315	4.26854	68.8711	17988.8	0	0	403	21	9	0.930716	0.00887452	10839.6	268.532	0	268.532	10571	0	0	0	0	15.68
2402006	Rio Grande do Norte	RN	Caicó	122859	Caatinga	16.1963	89.5796	10.4204	67.3198	82708.6	0.00681268	0.000101199	1283	141	30	0.882393	0.0212339	52549.2	1318.65	244.986	1563.63	50985.6	0	0	13.41	0.0109149	31.53
2402105	Rio Grande do Norte	RN	Campo Redondo	21372.8	Caatinga	37.2549	90.0079	9.99215	75.7905	16198.6	0	0	848	5	6	0.987194	0.0685613	9195.58	102.962	0	102.962	9092.62	0	0	0	0	20.97
2402204	Rio Grande do Norte	RN	Canguaretama	24541	Atlantic Forest	13.1579	99.9792	0.0208247	13.7378	3371.4	43.2023	1	392	40	15	0.876957	0.165482	397.398	559.487	1091.87	1651.36	-1253.96	0	0	10550	42.9893	16.24
2402303	Rio Grande do Norte	RN	Caraúbas	113287	Caatinga	20.2889	93.3877	6.61226	64.7415	73343.5	0	0	1511	79	16	0.940847	0.0201359	40536	929.101	94.089	1023.19	39512.8	0	0	0	0	23.93
2402402	Rio Grande do Norte	RN	Carnaúba dos Dantas	24631	Caatinga	50.3145	94.6407	5.35925	80.2316	19761.8	0	0	497	57	5	0.889088	0.0270172	13980.8	92.2592	0	92.2592	13888.5	0	0	0	0	22.85
2402501	Rio Grande do Norte	RN	Carnaubais	54253.4	Caatinga	65.7944	95.0338	4.96616	40.6612	22060.1	1.0164	0.0249967	393	22	5	0.935714	0.0364295	9875.79	715.493	195.689	911.182	8964.61	0	0	551.43	1.0164	18.61
2402600	Rio Grande do Norte	RN	Ceará-Mirim	72438.6	Caatinga	30.1439	99.3088	0.691188	13.1961	9559.08	0	0	299	77	59	0.687356	0.175472	1752.79	1009.02	1243.4	2252.42	-499.635	0	0	0	0	21.77
2402709	Rio Grande do Norte	RN	Cerro Corá	39357.6	Caatinga	15.1075	91.5998	8.40018	67.2489	26467.6	0	0	1979	28	12	0.980188	0.0733359	15582.8	294.9	73.8781	368.779	15214	0	0	0	0	17.27
2402808	Rio Grande do Norte	RN	Coronel Ezequiel	18575	Caatinga	2.18341	94.4886	5.5114	83.3166	15476	0	0	1783	8	2	0.994423	0.0692541	7473.22	90.3016	0	90.3016	7382.92	0	0	0	0	12.68
2402907	Rio Grande do Norte	RN	Coronel João Pessoa	11714	Caatinga	13.4146	99.6338	0.366151	74.9781	8782.92	0	0	797	6	1	0.991294	0.105451	4593.25	34.111	0	34.111	4559.14	0	0	0	0	15.25
2403004	Rio Grande do Norte	RN	Cruzeta	29583.2	Caatinga	16.5289	97.195	2.80499	64.12	18968.8	0	0	377	34	3	0.910628	0.0246753	12107.8	277.973	196.496	474.469	11633.3	0	0	0	0	25.08
2403103	Rio Grande do Norte	RN	Currais Novos	86435.5	Caatinga	36.5786	97.6142	2.38578	93.6145	80916.1	0	0	469	116	44	0.745628	0.0247088	55142.4	201.961	48.0117	249.973	54892.4	0	0	0	0	33.25
2403202	Rio Grande do Norte	RN	Doutor Severiano	11373.8	Caatinga	0.749625	64.8726	35.1274	33.4812	3808.08	0	0	293	1	0	0.996599	0.17072	1992.06	48.9431	0	48.9431	1943.11	0	0	0	0	17.23
2403251	Rio Grande do Norte	RN	Parnamirim	12347.2	Atlantic Forest	45.4545	100	0	6.22199	768.24	0.396528	0.0637301	71	62	9	0.5	0	0	101.608	73.7669	175.375	-175.375	0	0	12.69	0.102777	52.73
2403301	Rio Grande do Norte	RN	Encanto	12575	Caatinga	7.65432	85.8422	14.1578	89.0884	11202.8	0	0	597	2	0	0.996661	0.105033	6836.33	19.9653	0	19.9653	6816.37	0	0	0	0	18.75
2403400	Rio Grande do Norte	RN	Equador	26498.7	Caatinga	28.8265	89.5867	10.4133	86.9707	23046.1	0	0	447	47	9	0.888668	0.0147882	16267.8	66.8306	0	66.8306	16201	0	0	0	0	19.13
2403509	Rio Grande do Norte	RN	Espírito Santo	13583.9	Atlantic Forest	11.7647	99.718	0.282021	8.66881	1177.56	52.1798	1	997	23	6	0.971735	0.127339	0	230.214	453.216	683.43	-683.43	0	0	7059.06	51.9665	11.81
2403608	Rio Grande do Norte	RN	Extremoz	13957.6	Atlantic Forest	9.66543	100	0	5.46798	763.2	12.2411	1	919	4	2	0.993514	0.313719	12.7571	92.0741	251.528	343.603	-330.845	0	0	1723.32	12.3468	26.82
2403707	Rio Grande do Norte	RN	Felipe Guerra	26859	Caatinga	8.04829	94.736	5.26398	59.1073	15875.6	0	0	769	10	1	0.985897	0.0252355	10595.8	188.56	109.118	297.678	10298.1	0	0	0	0	24.34
2403756	Rio Grande do Norte	RN	Fernando Pedroza	32263	Caatinga	18.8679	98.5782	1.42178	74.0721	23897.9	0	0	128	19	11	0.810127	0.00370556	12759	463.12	7.77574	470.895	12288.1	0	0	0	0	22.64
2403806	Rio Grande do Norte	RN	Florânia	50480.1	Caatinga	39.3782	91.5361	8.46392	77.9212	39334.7	0	0	1611	64	6	0.958358	0.0188536	24745.4	227.944	28.3946	256.338	24489	0	0	0	0	24.52
2403905	Rio Grande do Norte	RN	Francisco Dantas	18155.9	Caatinga	82.0388	98.711	1.28904	89.3718	16226.3	0	0	383	3	1	0.989664	0.0327864	9873.2	38.3575	0	38.3575	9834.84	0	0	0	0	19.99
2404002	Rio Grande do Norte	RN	Frutuoso Gomes	6327.97	Caatinga	4.05405	93.8468	6.15317	74.2873	4700.88	0	0	1595	0	0	1	0.0861707	3455.77	10.8308	0	10.8308	3444.94	0	0	0	0	17.52
2404101	Rio Grande do Norte	RN	Galinhos	34221.7	Caatinga	15.7895	99.1205	0.879544	59.3602	20314.1	0	0	247	17	4	0.921642	0.0112283	8010.9	779.511	75.7086	855.22	7155.68	0	0	0	0	14.72
2404200	Rio Grande do Norte	RN	Goianinha	19228.1	Atlantic Forest	27.4725	97.1836	2.81639	13.25	2547.72	58.7703	1	566	26	12	0.937086	0.136561	0	316.408	819.805	1136.21	-1136.21	0	0	11241.2	58.4623	20.08
2404309	Rio Grande do Norte	RN	Governador Dix-Sept Rosado	112956	Caatinga	26.7618	87.0614	12.9386	77.3998	87427.4	0	0	1011	77	16	0.915761	0.0172743	56340.3	250.892	17.883	268.775	56071.5	0	0	0	0	15.93
2404408	Rio Grande do Norte	RN	Grossos	12645.9	Caatinga	27.5	98.3384	1.66155	52.0106	6577.2	0	0	1107	2	1	0.997297	0.0939349	2706.94	154.723	19.6395	174.362	2532.58	0	0	0	0	22.45
2404507	Rio Grande do Norte	RN	Guamaré	25895.9	Caatinga	73.4104	100	0	47.7401	12362.8	5.12385	0.107328	226	7	3	0.957627	0.13138	5065.21	280.243	0	280.243	4784.97	0	0	1320.03	5.09744	21.41
2404606	Rio Grande do Norte	RN	Ielmo Marinho	31203.1	Caatinga	19.8034	97.4825	2.51754	27.3931	8547.48	0	0	1438	23	9	0.978231	0.115328	3404.97	417.659	1560.65	1978.31	1426.66	0	0	0	0	9.66
2404705	Rio Grande do Norte	RN	Ipanguaçu	37425	Caatinga	15.2997	95.1602	4.83985	27.1734	10169.6	0	0	428	19	5	0.946903	0.0831123	5399.92	749.927	817.203	1567.13	3832.79	0	0	0	0	22.04
2404804	Rio Grande do Norte	RN	Ipueira	12734.9	Caatinga	4.71698	94.7445	5.25547	75.6192	9630	0	0	271	12	7	0.934483	0.00694069	6288.52	98.7708	0	98.7708	6189.75	0	0	0	0	25.79
2404853	Rio Grande do Norte	RN	Itajá	20362.3	Caatinga	0	99.2393	0.760697	3.03384	617.76	0	0	245	6	4	0.960784	0.0244143	233.456	433.568	948.635	1382.2	-1148.75	0	0	0	0	19.84
2404903	Rio Grande do Norte	RN	Itaú	13303.1	Caatinga	21.2766	100	0	56.0361	7454.52	0	0	741	9	1	0.986684	0.0237496	3274.5	110.307	110.526	220.833	3053.67	0	0	0	0	21.56
2405009	Rio Grande do Norte	RN	Jaçanã	5456.09	Caatinga	43.3164	91.3449	8.65505	41.3043	2253.6	0	0	1223	3	2	0.995928	0.18017	1497.95	47.1137	0	47.1137	1450.84	0	0	0	0	17.07
2405108	Rio Grande do Norte	RN	Jandaíra	41573.9	Caatinga	45.1895	100	0	43.8376	18225	0	0	472	26	14	0.921875	0.0207343	8159.65	574.303	0	574.303	7585.35	0	0	0	0	15.76
2405207	Rio Grande do Norte	RN	Janduís	30490.3	Caatinga	24.7863	96.4295	3.57051	57.5357	17542.8	0	0	528	18	1	0.965265	0.0137078	8263.86	412.476	26.4805	438.956	7824.9	0	0	0	0	17.83
2405306	Rio Grande do Norte	RN	Januário Cicco	18710.9	Caatinga	2.09732	91.18	8.82	3.92499	734.4	0	0	237	25	3	0.89434	0.0942516	0	291.053	1022.43	1313.48	-1313.48	0	0	0	0	13.91
2405405	Rio Grande do Norte	RN	Japi	18899.1	Caatinga	16.9492	92.5421	7.45788	26.2032	4952.16	0	0	774	17	2	0.97604	0.025971	1351.09	290.449	328.636	619.086	732.002	0	0	0	0	15.02
2405504	Rio Grande do Norte	RN	Jardim de Angicos	25402.3	Caatinga	37.4631	97.6624	2.33759	58.6377	14895.4	0	0	529	19	8	0.951439	0.0287645	5757.34	350.744	0	350.744	5406.6	0	0	0	0	15.97
2405603	Rio Grande do Norte	RN	Jardim de Piranhas	33053.4	Caatinga	16.7421	98.4879	1.51207	48.2938	15962.8	0	0	1121	35	4	0.966379	0.0363409	7415.22	653.774	137.862	791.635	6623.58	0	0	0	0	15.24
2405702	Rio Grande do Norte	RN	Jardim do Seridó	36764.7	Caatinga	50.8443	91.7896	8.2104	66.8872	24590.9	0	0	1090	29	10	0.965456	0.0278507	14468.5	347.431	0	347.431	14121	0	0	0	0	23.47
2405801	Rio Grande do Norte	RN	João Câmara	71496.6	Caatinga	25.8945	99.5133	0.486678	30.7998	22020.8	0	0	602	43	23	0.901198	0.0555216	6509.43	817.398	267.856	1085.25	5424.17	0	0	0	0	16.51
2405900	Rio Grande do Norte	RN	João Dias	8817.35	Caatinga	3.05344	90.0277	9.9723	98.2948	8667	0	0	215	6	3	0.959821	0.0231969	5419.38	7.27689	0	7.27689	5412.11	0	0	0	0	11.15
2406007	Rio Grande do Norte	RN	José da Penha	11763.5	Caatinga	10.8911	97.1717	2.82828	28.4088	3341.88	0	0	290	0	0	1	0.0749593	1683.09	83.9092	107.117	191.026	1492.06	0	0	0	0	13.14
2406106	Rio Grande do Norte	RN	Jucurutu	93373.5	Caatinga	26.2087	97.2467	2.75329	82.9349	77439.2	0.801169	0.00966022	1183	121	25	0.890143	0.0305418	45913.9	470.623	153.943	624.566	45289.4	0	0	743.04	0.795771	14.79
2406155	Rio Grande do Norte	RN	Jundiá	4464.12	Atlantic Forest	12.5523	100	0	4.09666	182.88	0	0	218	0	1	0.995434	0.232449	0	51.6834	123.088	174.772	-174.772	0	0	0	0	13.91
2406205	Rio Grande do Norte	RN	Lagoa d'Anta	10565.3	Caatinga	1	91.0562	8.94382	1.3391	141.48	0	0	548	4	4	0.985612	0.0942968	0	185.199	848.066	1033.27	-1033.27	0	0	0	0	17.66
2406304	Rio Grande do Norte	RN	Lagoa de Pedras	11797.2	Caatinga	26.6995	90.0965	9.90355	1.6631	196.2	0	0	451	9	2	0.97619	0.168576	0	116.838	859.29	976.128	-976.128	0	0	0	0	12.23
2406403	Rio Grande do Norte	RN	Lagoa de Velhos	11284.6	Caatinga	52.8571	91.0315	8.96855	11.6985	1320.12	0	0	922	4	1	0.994606	0.0253372	117.962	132.82	350.381	483.2	-365.238	0	0	0	0	17.39
2406502	Rio Grande do Norte	RN	Lagoa Nova	17630.3	Caatinga	21.114	87.9128	12.0872	22.4573	3959.28	0	0	1396	4	5	0.993594	0.162194	3891.62	132.107	158.995	291.102	3600.52	0	0	0	0	14.13
2406601	Rio Grande do Norte	RN	Lagoa Salgada	7912.82	Caatinga	8.91089	95.4772	4.52277	8.50317	672.84	0	0	654	1	1	0.996951	0.109783	0	129.018	359.91	488.928	-488.928	0	0	0	0	12.27
2406700	Rio Grande do Norte	RN	Lajes	67663	Caatinga	47.1698	98.7174	1.28261	62.1635	42061.7	0	0	2103	30	19	0.97723	0.013293	21005	1048.04	195.12	1243.15	19761.8	0	0	0	0	17.72
2406809	Rio Grande do Norte	RN	Lajes Pintadas	13021.2	Caatinga	0.257732	75.7874	24.2126	79.154	10306.8	0	0	419	7	2	0.978972	0.0666748	6681.33	53.2449	10.1612	63.4061	6617.92	0	0	0	0	22.9
2406908	Rio Grande do Norte	RN	Lucrécia	3093.12	Caatinga	6.01852	89.7823	10.2177	54.5741	1688.04	0	0	252	0	0	1	0.182846	1083.24	15.0234	0	15.0234	1068.22	0	0	0	0	22.61
2407005	Rio Grande do Norte	RN	Luís Gomes	16663.9	Caatinga	4.98688	99.1517	0.848338	78.9309	13153	0	0	178	11	5	0.917526	0.0487375	7454.69	38.1215	0	38.1215	7416.57	0	0	0	0	17.59
2407104	Rio Grande do Norte	RN	Macaíba	51077.5	Caatinga	28.2302	99.5621	0.43792	18.23	9311.4	0	0	281	75	53	0.687042	0.225154	1115.31	991.028	1346.15	2337.18	-1221.87	0	0	0	0	22.99
2407203	Rio Grande do Norte	RN	Macau	78804.1	Caatinga	61.2903	99.898	0.101954	57.1598	45044.3	10.2842	0.179921	454	27	16	0.913481	0.0393037	19332.7	1231.36	144.736	1376.09	17956.6	0	0	8194.77	10.3989	27.12
2407252	Rio Grande do Norte	RN	Major Sales	3197.12	Caatinga	9.52381	80.5784	19.4216	27.9589	893.88	0	0	415	0	0	1	0.0691786	491.566	11.1689	0	11.1689	480.397	0	0	0	0	15.76
2407302	Rio Grande do Norte	RN	Marcelino Vieira	34571.3	Caatinga	42.0502	95.8578	4.14215	59.4576	20555.3	0	0	300	30	6	0.892857	0.0339386	10927.4	227.345	98.1632	325.509	10601.8	0	0	0	0	17.73
2407401	Rio Grande do Norte	RN	Martins	16946.5	Caatinga	16.0784	71.4627	28.5373	81.1304	13748.8	0	0	169	13	1	0.923497	0.0665867	8699.26	28.075	0	28.075	8671.18	0	0	0	0	21.33
2407500	Rio Grande do Norte	RN	Maxaranguape	13131.7	Atlantic Forest	75.8065	98.7484	1.25163	16.7311	2197.08	0	0	109	20	8	0.79562	0.269575	663.752	266.996	126.939	393.936	269.816	0	0	0	0	16.37
2407609	Rio Grande do Norte	RN	Messias Targino	13509.8	Caatinga	61.9718	100	0	60.8972	8227.08	0	0	304	13	2	0.952978	0.017242	4750.48	162.676	62.383	225.059	4525.42	0	0	0	0	27.2
2407708	Rio Grande do Norte	RN	Montanhas	8219.56	Caatinga	2.25734	94.1392	5.86081	1.76944	145.44	0	0	265	8	1	0.967153	0.108575	23.582	94.0023	337.689	431.691	-408.109	0	0	0	0	13.49
2407807	Rio Grande do Norte	RN	Monte Alegre	21091.8	Caatinga	7.02703	95.9085	4.09153	6.21456	1310.76	0	0	248	16	8	0.911765	0.189645	0	323.6	1010.65	1334.25	-1334.25	0	0	0.9	0.00426707	18.59
2407906	Rio Grande do Norte	RN	Monte das Gameleiras	7194.66	Caatinga	28.5235	75.7116	24.2884	38.5136	2770.92	0	0	106	6	2	0.929825	0.0654103	501.633	90.9197	113.543	204.463	297.17	0	0	0	0	18.69
2408003	Rio Grande do Norte	RN	Mossoró	209935	Caatinga	59.919	96.9453	3.05466	42.7722	89793.7	1.80206	0.0421316	854	107	39	0.854	0.0503183	37460.8	2252.78	427.283	2680.07	34780.7	0	0	3774.78	1.79807	37.92
2408102	Rio Grande do Norte	RN	Natal	16726.6	Atlantic Forest	24.5283	40.1961	59.8039	10.2448	1713.6	2.67796	0.261397	40	3	6	0.816327	0	3.44229	68.4675	110.33	178.798	-175.355	0	0	467.01	2.79203	47.74
2408201	Rio Grande do Norte	RN	Nísia Floresta	30784.3	Atlantic Forest	12.1891	96.7244	3.2756	15.8726	4886.28	84.8234	1	130	16	7	0.849673	0.220664	914.161	487.325	818.98	1306.31	-392.145	0	0	26073	84.6957	21.03
2408300	Rio Grande do Norte	RN	Nova Cruz	27766	Caatinga	11.4232	95.6744	4.32564	10.8923	3024.36	0	0	655	16	8	0.964654	0.148979	59.4527	494.411	1670.5	2164.92	-2105.46	0	0	9	0.0324138	21.63
2408409	Rio Grande do Norte	RN	Olho-d'Água do Borges	14117.1	Caatinga	3.79404	91.2737	8.72629	15.3898	2172.6	0	0	429	6	0	0.986207	0.0236615	1157.46	149.937	441.658	591.595	565.865	0	0	0	0	17.25
2408508	Rio Grande do Norte	RN	Ouro Branco	25321.2	Caatinga	22.9167	69.1808	30.8192	50.7601	12853.1	0	0	2148	20	3	0.989406	0.020711	5318.39	181.157	9.36014	190.517	5127.87	0	0	0	0	23.56
2408607	Rio Grande do Norte	RN	Paraná	8139.11	Caatinga	65.0206	82.0119	17.9881	40.9622	3333.96	0	0	305	5	2	0.977564	0.120171	1708.46	31.8003	0	31.8003	1676.66	0	0	0	0	13.74
2408706	Rio Grande do Norte	RN	Paraú	38321.7	Caatinga	4.54545	100	0	90.4553	34664	0	0	200	13	8	0.904977	0.00511572	23118.1	173.153	0	173.153	22944.9	0	0	0	0	23.38
2408805	Rio Grande do Norte	RN	Parazinho	25802.6	Caatinga	51.2821	100	0	32.9995	8514.72	0	0	567	19	7	0.956155	0.0208016	2703.51	298.344	0	298.344	2405.17	0	0	0	0	14.84
2408904	Rio Grande do Norte	RN	Parelhas	51351	Caatinga	45.1404	94.65	5.35	76.125	39091	0	0	730	54	22	0.905707	0.0282793	26670.4	350.749	38.4817	389.231	26281.2	0	0	0	0	25.57
2408953	Rio Grande do Norte	RN	Rio do Fogo	15026.3	Atlantic Forest	9.09091	95.734	4.266	22.0868	3318.84	0	0	751	29	3	0.959132	0.193942	1429.56	229.1	124.77	353.871	1075.69	0	0	0	0	13.32
2409100	Rio Grande do Norte	RN	Passa e Fica	4213.69	Caatinga	1.70132	89.5627	10.4373	1.75998	74.16	0	0	689	3	0	0.995665	0.44667	0.016585	128.881	463.134	592.015	-591.999	0	0	0	0	13.61
2409209	Rio Grande do Norte	RN	Passagem	4121.52	Caatinga	9.64912	100	0	2.75141	113.4	0	0	281	3	1	0.985965	0.135699	0	79.122	369.103	448.225	-448.225	0	0	0	0	15.76
2409308	Rio Grande do Norte	RN	Patu	31913.2	Caatinga	37.8151	94.1531	5.84693	69.4638	22168.1	0	0	706	19	9	0.961853	0.0202089	12019	227.491	23.9389	251.43	11767.6	0	0	0	0	23.84
2409332	Rio Grande do Norte	RN	Santa Maria	21957	Caatinga	27.1429	99.9533	0.0466853	8.01911	1760.76	0	0	530	15	9	0.956679	0.0279239	284.377	393.348	1815.88	2209.23	-1924.85	0	0	0	0	16.22
2409407	Rio Grande do Norte	RN	Pau dos Ferros	25996.1	Caatinga	5.26316	93.7069	6.29312	84.3772	21934.8	0	0	1660	6	2	0.995204	0.0357731	13589.7	67.3484	0	67.3484	13522.4	0	0	0	0	29.64
2409506	Rio Grande do Norte	RN	Pedra Grande	22142.4	Caatinga	11.9318	100	0	43.4163	9613.44	0	0	448	11	4	0.967603	0.0383398	1193.61	214.845	148.2	363.044	830.57	0	0	0	0	15.4
2409605	Rio Grande do Norte	RN	Pedra Preta	29498.7	Caatinga	46.8966	98.7378	1.26221	63.5312	18740.9	0	0	664	16	4	0.97076	0.0169005	7865.51	339.719	0	339.719	7525.79	0	0	0	0	16.27
2409704	Rio Grande do Norte	RN	Pedro Avelino	95276.1	Caatinga	62.72	99.879	0.120996	50.4924	48107.2	0	0	471	60	25	0.847122	0.0102076	22208	1408.24	572.784	1981.02	20226.9	0	0	0	0	15.77
2409803	Rio Grande do Norte	RN	Pedro Velho	19271	Atlantic Forest	2.31788	98.6841	1.31585	8.52412	1642.68	47.0512	1	258	22	15	0.874576	0.127995	29.0276	407.825	762.347	1170.17	-1141.14	0	0	9181.98	47.6467	14.98
2409902	Rio Grande do Norte	RN	Pendências	41914	Caatinga	33.5443	100	0	59.7255	25033.3	0	0	1813	7	7	0.992337	0.0257565	11446	581.556	5.31676	586.873	10859.2	0	0	0	0	20.06
2410009	Rio Grande do Norte	RN	Pilões	8269.06	Caatinga	10.1351	100	0	86.227	7130.16	0	0	201	3	1	0.980488	0.0337377	4619.37	11.7013	0	11.7013	4607.66	0	0	0	0	19.3
2410108	Rio Grande do Norte	RN	Poço Branco	23040.3	Caatinga	10.0775	91.8889	8.11108	25.9903	5988.24	0	0	301	16	5	0.934783	0.0853808	1276.59	479.524	158.862	638.387	638.202	0	0	0	0	16.69
2410207	Rio Grande do Norte	RN	Portalegre	11005.4	Caatinga	6.6474	99.7437	0.256301	24.9487	2745.72	0	0	3053	4	1	0.998365	0.130169	2051.8	104.613	10.7781	115.391	1936.4	0	0	0	0	19.39
2410256	Rio Grande do Norte	RN	Porto do Mangue	31897	Caatinga	81.2169	100	0	47.4748	15143	0	0	1247	3	5	0.993625	0.0342492	5060.64	476.09	50.5485	526.638	4534	0	0	0	0	13.24
2410306	Rio Grande do Norte	RN	Presidente Juscelino	16734.6	Caatinga	10.1877	85.2909	14.7091	22.7041	3799.44	0	0	465	4	5	0.981013	0.0808529	195.272	219.096	376.119	595.215	-399.943	0	0	0	0	16.6
2410405	Rio Grande do Norte	RN	Pureza	50429.9	Caatinga	16.3227	98.2469	1.75315	53.0585	26757.4	0	0	2433	30	7	0.98502	0.0306018	12179.1	340.279	44.996	385.275	11793.8	0	0	0	0	14.88
2410504	Rio Grande do Norte	RN	Rafael Fernandes	7823.14	Caatinga	4.34783	85.2823	14.7177	51.3093	4014	0	0	549	0	0	1	0.0866873	2121.9	52.2531	0.601091	52.8542	2069.04	0	0	0	0	22.18
2410603	Rio Grande do Norte	RN	Rafael Godeiro	10007.4	Caatinga	28.9199	95.8641	4.13586	17.6342	1764.72	0	0	224	2	2	0.982456	0.0506625	828.535	102.725	344.898	447.623	380.912	0	0	0	0	23.09
2410702	Rio Grande do Norte	RN	Riacho da Cruz	12722.4	Caatinga	4.44444	100	0	68.2684	8685.36	0	0	278	7	3	0.965278	0.0175067	4446.25	98.5367	0.141778	98.6784	4347.57	0	0	0	0	15.01
2410801	Rio Grande do Norte	RN	Riacho de Santana	12810.7	Caatinga	6.64336	85.2237	14.7763	88.5565	11344.7	0	0	958	2	1	0.996878	0.0645001	8149.11	15.6066	13.6665	29.2731	8119.84	0	0	0	0	15.81
2410900	Rio Grande do Norte	RN	Riachuelo	26288.9	Caatinga	87.9781	100	0	27.9919	7358.76	0	0	703	15	7	0.969655	0.0375429	2422.51	519.255	1337.29	1856.55	565.959	0	0	0	0	17.84
2411007	Rio Grande do Norte	RN	Rodolfo Fernandes	15484.1	Caatinga	2.25564	96.9145	3.0855	64.6852	10015.9	0	0	238	4	2	0.97541	0.017338	6146.24	120.195	0	120.195	6026.04	0	0	0	0	19.13
2411056	Rio Grande do Norte	RN	Tibau	16923.8	Caatinga	17.0732	88.1543	11.8457	49.1571	8319.24	0	0	429	2	0	0.99536	0.0236533	2833.06	265.326	144.285	409.611	2423.45	0	0	0	0	18.19
2411106	Rio Grande do Norte	RN	Ruy Barbosa	12580.9	Caatinga	6.32911	87.974	12.026	27.8507	3503.88	0	0	354	16	1	0.954178	0.0560902	1553.64	176.946	190.672	367.619	1186.02	0	0	0	0	15.89
2411205	Rio Grande do Norte	RN	Santa Cruz	62436	Caatinga	16.0839	98.9008	1.09915	45.8833	28647.7	0	0	863	66	18	0.911299	0.0353046	12552.4	949.298	413.266	1362.56	11189.8	0	0	0	0	26.08
2411403	Rio Grande do Norte	RN	Santana do Matos	142537	Caatinga	22.1505	97.4	2.60002	69.8179	99516.6	0	0	1887	83	28	0.944444	0.0185458	59191.5	1273.35	64.7489	1338.1	57853.4	0	0	0	0	15.96
2411429	Rio Grande do Norte	RN	Santana do Seridó	18840.4	Caatinga	18.3544	84.6946	15.3054	56.156	10580	0	0	546	26	4	0.947917	0.023107	6881.03	154.096	0.0151627	154.111	6726.92	0	0	0	0	17.08
2411502	Rio Grande do Norte	RN	Santo Antônio	30108.4	Caatinga	2.75665	96.0996	3.90036	2.33994	704.52	0	0	1489	15	10	0.983487	0.104341	0	626.465	2691.34	3317.8	-3317.8	0	0	0	0	18.27
2411601	Rio Grande do Norte	RN	São Bento do Norte	28872.7	Caatinga	18.6099	99.5732	0.426757	34.15	9860.04	0.0751227	0.00219979	179	11	7	0.908629	0.0227852	3329.23	237.07	0	237.07	3092.16	0	0	21.69	0.0751227	11.66
2411700	Rio Grande do Norte	RN	São Bento do Trairí	19081.9	Caatinga	63.0631	94.8047	5.19531	32.2572	6155.28	0	0	408	33	4	0.916854	0.0306178	2384.44	247.049	234.903	481.952	1902.49	0	0	0	0	17.24
2411809	Rio Grande do Norte	RN	São Fernando	40443	Caatinga	25.3807	95.7689	4.23109	75.7537	30637.1	0	0	258	27	11	0.871622	0.00930203	18141.8	382.885	0	382.885	17758.9	0	0	0	0	17.4
2411908	Rio Grande do Norte	RN	São Francisco do Oeste	7558.83	Caatinga	40.8805	99.4888	0.511214	83.3272	6298.56	0	0	638	1	0	0.998435	0.0518184	3820.16	10.8795	0	10.8795	3809.28	0	0	0	0	20.44
2412005	Rio Grande do Norte	RN	São Gonçalo do Amarante	24912.6	Caatinga	20.2857	96.5796	3.42038	1.93348	481.68	0	0	525	86	25	0.825472	0.23455	98.6526	598.166	2248.38	2846.54	-2747.89	0	0	0	0	28.07
2412104	Rio Grande do Norte	RN	São João do Sabugi	27701.3	Caatinga	9.65732	99.5031	0.496948	74.4267	20617.2	0	0	1341	23	3	0.98098	0.0181013	13115.4	209.218	22.1369	231.355	12884.1	0	0	0	0	27.02
2412203	Rio Grande do Norte	RN	São José de Mipibu	29033.3	Atlantic Forest	11.6473	98.6884	1.31157	6.93012	2012.04	25.8534	1	476	33	17	0.904943	0.271466	0	371.479	1170.29	1541.77	-1541.77	0	0	7567.65	26.0654	18.75
2412302	Rio Grande do Norte	RN	São José do Campestre	34111.8	Caatinga	2.12355	98.0681	1.93192	14.5037	4947.48	0	0	342	61	6	0.836186	0.0218855	501.17	606.434	1789.25	2395.68	-1894.51	0	0	0	0	18.8
2412401	Rio Grande do Norte	RN	São José do Seridó	17450.6	Caatinga	29.9595	97.7753	2.22473	56.7459	9902.52	0	0	460	12	1	0.972516	0.0239164	5135.21	127.668	0	127.668	5007.54	0	0	0	0	26.09
2412500	Rio Grande do Norte	RN	São Miguel	16623.4	Caatinga	6.37191	66.7284	33.2716	20.0147	3327.12	0	0	824	1	0	0.998788	0.179597	1645.99	69.6134	27.4874	97.1009	1548.89	0	0	0	0	17.29
2412559	Rio Grande do Norte	RN	São Miguel do Gostoso	34354.9	Caatinga	22.9236	94.2822	5.71784	43.1027	14807.9	0	0	905	9	7	0.982628	0.0633783	4336.34	244.429	213.109	457.538	3878.8	0	0	0	0	19.2
2412609	Rio Grande do Norte	RN	São Paulo do Potengi	24042.7	Caatinga	49.7423	99.3867	0.613321	3.64901	877.32	0	0	678	14	6	0.971347	0.0743902	6.88218	327.955	1437.56	1765.51	-1758.63	0	0	0	0	20.6
2412708	Rio Grande do Norte	RN	São Pedro	19524	Caatinga	33.7568	98.6995	1.3005	13.4106	2618.28	0	0	2341	9	7	0.993212	0.0444668	340.097	308.944	1279.9	1588.84	-1248.75	0	0	0	0	16.61
2412807	Rio Grande do Norte	RN	São Rafael	46910.5	Caatinga	18.0467	91.4075	8.59246	25.2673	11853	0	0	1252	14	2	0.987382	0.0192699	5634.85	948.77	670.574	1619.34	4015.51	0	0	0	0	17.04
2412906	Rio Grande do Norte	RN	São Tomé	86259.1	Caatinga	4.53357	95.3767	4.62333	70.9002	61157.9	0	0	1048	125	25	0.874791	0.0215872	34614.5	918.867	490.917	1409.78	33204.7	0	0	0	0	16.08
2413003	Rio Grande do Norte	RN	São Vicente	19781.9	Caatinga	44.8931	96.8712	3.12883	55.2215	10923.8	0	0	687	21	1	0.96897	0.0390431	6332.94	256.92	143.947	400.867	5932.08	0	0	0	0	23.69
2413102	Rio Grande do Norte	RN	Senador Elói de Souza	16760.6	Caatinga	1.24294	95.4786	4.52141	4.22706	708.48	0	0	1234	13	3	0.9872	0.0644368	109.937	172.403	614.238	786.642	-676.705	0	0	0	0	16.71
2413201	Rio Grande do Norte	RN	Senador Georgino Avelino	2593.44	Atlantic Forest	23.6842	100	0	17.7401	460.08	70.683	1	220	0	1	0.995475	0.00708246	16.3516	34.7319	4.68335	39.4153	-23.0637	0	0	1862.01	71.7969	16.61
2413300	Rio Grande do Norte	RN	Serra de São Bento	9662.81	Caatinga	11.9597	93.7333	6.26667	28.5904	2762.64	0	0	1250	8	1	0.992851	0.100563	343.101	107.465	198.814	306.278	36.8226	0	0	0	0	16.67
2413359	Rio Grande do Norte	RN	Serra do Mel	61651.8	Caatinga	29.0476	100	0	19.3372	11921.8	0	0	1407	0	0	1	0.0555465	5562.61	203.645	0	203.645	5358.96	0	0	0	0	19.57
2413409	Rio Grande do Norte	RN	Serra Negra do Norte	56240	Caatinga	42.7918	94.9298	5.0702	80.3836	45207.7	1.9978	0.0248533	904	41	22	0.93485	0.0194889	27412.1	442.088	60.4107	502.498	26909.6	0	0	1123.56	1.9978	17.83
2413508	Rio Grande do Norte	RN	Serrinha	19335.2	Caatinga	18.1556	96.1201	3.87987	6.21684	1202.04	0	0	537	17	3	0.964093	0.0893001	0	309.072	1102.27	1411.35	-1411.35	0	0	0	0	13.84
2413557	Rio Grande do Norte	RN	Serrinha dos Pintos	12237.6	Caatinga	23.2816	64.9395	35.0605	91.3533	11179.4	0	0	386	1	3	0.989744	0.0579591	7722.56	20.8386	0	20.8386	7701.72	0	0	0	0	13.95
2413607	Rio Grande do Norte	RN	Severiano Melo	15785.2	Caatinga	9.71338	90.8521	9.14792	45.4002	7166.52	0	0	455	7	0	0.984848	0.0880287	2465.28	125.505	61.3741	186.88	2278.4	0	0	0	0	17.52
2413706	Rio Grande do Norte	RN	Sítio Novo	21346.1	Caatinga	27.2349	95.6057	4.39432	41.5282	8864.64	0	0	400	19	4	0.945626	0.0384033	3282.31	307.277	3.54596	310.823	2971.49	0	0	0	0	14.98
2413805	Rio Grande do Norte	RN	Taboleiro Grande	12409.5	Caatinga	14	91.9219	8.0781	74.4487	9238.68	0	0	150	9	2	0.931677	0.0126183	4430.92	92.9971	1.35201	94.3491	4336.58	0	0	0	0	18.73
2413904	Rio Grande do Norte	RN	Taipu	35282.1	Caatinga	25.9259	98.6901	1.30987	10.3218	3641.76	0	0	538	24	9	0.942207	0.0776945	400.205	762.218	2799.91	3562.13	-3161.93	0	0	0	0	15.25
2414001	Rio Grande do Norte	RN	Tangará	35683.7	Caatinga	26.9643	98.3673	1.6327	25.4527	9082.44	0	0	1488	32	12	0.971279	0.0403327	1814.12	774.712	353.484	1128.2	685.919	0	0	0	0	18.03
2414100	Rio Grande do Norte	RN	Tenente Ananias	22367.3	Caatinga	3.35306	99.8921	0.107921	66.1791	14802.5	0	0	1665	12	1	0.992253	0.0483081	9363.45	77.3554	0	77.3554	9286.09	0	0	0	0	13.96
2414159	Rio Grande do Norte	RN	Tenente Laurentino Cruz	6855.62	Caatinga	27.8626	79.972	20.028	51.9918	3564.36	0	0	1159	6	1	0.993997	0.27467	2601.05	34.3272	37.0205	71.3477	2529.7	0	0	0	0	20.85
2414209	Rio Grande do Norte	RN	Tibau do Sul	10182.3	Atlantic Forest	45.2055	99.3256	0.674433	20.1067	2047.32	40.841	1	479	7	3	0.97955	0.232963	282.13	94.364	123.274	217.638	64.4922	0	0	4231.44	41.5569	26.61
2414308	Rio Grande do Norte	RN	Timbaúba dos Batistas	13545.5	Caatinga	69.6296	57.0982	42.9018	22.051	2986.92	0	0	432	17	1	0.96	0.0201651	2081.81	264.195	571.84	836.034	1245.78	0	0	0	0	26.5
2414407	Rio Grande do Norte	RN	Touros	83887.6	Caatinga	21.3263	93.8899	6.11013	21.0294	17641.1	0	0	779	42	12	0.935174	0.124945	4541.38	376.565	2.73956	379.305	4162.08	0	0	0	0	13.64
2414456	Rio Grande do Norte	RN	Triunfo Potiguar	26872.8	Caatinga	26.4808	98.851	1.14902	81.5548	21916.1	0	0	308	14	3	0.947692	0.0171158	13962.4	151.444	0.228524	151.673	13810.7	0	0	0	0	16.24
2414506	Rio Grande do Norte	RN	Umarizal	21358.5	Caatinga	23.7333	98.5494	1.45057	54.1437	11564.3	0	0	2138	11	2	0.993956	0.0272857	7499.81	150.81	348.458	499.268	7000.54	0	0	0	0	18.55
2414605	Rio Grande do Norte	RN	Upanema	83608.8	Caatinga	32.9861	95.1877	4.81233	52.4584	43859.9	0	0	1344	50	12	0.955903	0.0270378	21451.2	728.301	187.592	915.894	20535.3	0	0	0	0	19.68
2414704	Rio Grande do Norte	RN	Várzea	7268.44	Caatinga	4.84581	100	0	9.31644	677.16	57.912	1	243	5	1	0.975904	0.0446067	0	70.2672	303.332	373.6	-373.6	0	0	4256.46	58.5609	17.99
2414753	Rio Grande do Norte	RN	Venha-Ver	7162.16	Caatinga	8.02676	88.9861	11.0139	48.8417	3498.12	0	0	108	2	0	0.981818	0.150918	513.907	23.2111	0	23.2111	490.696	0	0	0	0	9.4
2414803	Rio Grande do Norte	RN	Vera Cruz	8389.03	Caatinga	3	95.0203	4.97973	6.09797	511.56	0	0	1110	2	4	0.994624	0.261637	0	128.944	311.878	440.823	-440.823	0	0	0	0	17.58
2414902	Rio Grande do Norte	RN	Viçosa	3790.48	Caatinga	11.4286	100	0	49.7668	1886.4	0	0	117	4	1	0.959016	0.0073986	728.148	27.0562	0	27.0562	701.092	0	0	0	0	17.25
2415008	Rio Grande do Norte	RN	Vila Flor	4765.67	Atlantic Forest	30	100	0	5.74106	273.6	0	0	144	5	3	0.947368	0.00758971	0	96.4573	303.312	399.769	-399.769	0	0	0	0	13.98
2500106	Paraíba	PB	Água Branca	23661	Caatinga	2.95015	81.1572	18.8428	34.9532	8270.28	0	0	797	1	0	0.998747	0.0830701	5161.66	38.5566	25.3568	63.9135	5097.74	0	0	0	0	15.3
2500205	Paraíba	PB	Aguiar	34471	Caatinga	30.2826	82.5374	17.4626	73.0808	25191.7	0	0	1238	7	1	0.993579	0.0349692	16487.9	177.253	0	177.253	16310.6	0	0	0	0	14.77
2500304	Paraíba	PB	Alagoa Grande	32056.5	Caatinga	12.2487	86.1551	13.8449	26.2292	8408.16	0	0	433	42	11	0.890947	0.134184	1527.26	350.564	462.892	813.456	713.806	0	0	0	0	14.49
2500403	Paraíba	PB	Alagoa Nova	12225.6	Caatinga	2.51022	94.114	5.886	9.23143	1128.6	0	0	792	16	3	0.976572	0.33802	0.194264	86.1157	205.278	291.394	-291.2	0	0	0	0	12.4
2500502	Paraíba	PB	Alagoinha	9698.04	Caatinga	6.8323	89.5066	10.4934	30.1719	2926.08	0	0	127	10	4	0.900709	0.188044	394.13	60.2796	48.737	109.017	285.114	0	0	0	0	14.29
2500536	Paraíba	PB	Alcantil	30539.6	Caatinga	0.980392	96.3185	3.68152	56.0683	17123	0	0	513	18	2	0.962477	0.0413095	9102.81	267.023	0	267.023	8835.79	0	0	0	0	10.79
2500577	Paraíba	PB	Algodão de Jandaíra	22025	Caatinga	14.1243	63.5002	36.4998	38.7557	8535.96	0	0	1901	23	4	0.985996	0.0189497	3600.26	316.706	172.663	489.369	3110.89	0	0	0	0	11.85
2500601	Paraíba	PB	Alhandra	18266.5	Atlantic Forest	6.61435	98.6588	1.34123	1.53724	280.8	0	0	157	39	13	0.751196	0.138445	0	453.353	1540.95	1994.3	-1994.3	0	0	0	0	16.41
2500700	Paraíba	PB	São João do Rio do Peixe	47375.5	Caatinga	7.93346	87.8577	12.1423	30.9418	14658.8	0	0	1942	25	1	0.986789	0.098961	6787.95	559.634	1160.67	1720.3	5067.65	0	0	0	0	17.92
2500734	Paraíba	PB	Amparo	12198.5	Caatinga	13.5593	82.1501	17.8499	55.7331	6798.6	0	0	350	6	3	0.97493	0.0428073	2952.9	99.0182	0	99.0182	2853.89	0	0	0	0	16.24
2500775	Paraíba	PB	Aparecida	29570.7	Caatinga	42.3581	97.1544	2.84565	52.7435	15596.6	0	0	642	27	3	0.955357	0.0468497	8946.83	178.549	158.986	337.535	8609.3	0	0	0	0	11.91
2500809	Paraíba	PB	Araçagi	23115.7	Caatinga	3.08943	93.8382	6.16184	8.93471	2065.32	0	0	360	9	3	0.967742	0.160301	2.30728	161.505	359.498	521.002	-518.695	0	0	0	0	10.8
2500908	Paraíba	PB	Arara	9911.21	Caatinga	1.47059	91.2753	8.72471	9.77439	968.76	0	0	1683	7	0	0.995858	0.153489	4.06221	70.3752	0	70.3752	-66.3129	0	0	0	0	12.7
2501005	Paraíba	PB	Araruna	24130.4	Caatinga	11.7647	97.1536	2.84641	29.0577	7011.72	0	0	475	20	4	0.951904	0.164029	1076.45	146.461	11.5518	158.013	918.439	0	0	0	0	13.42
2501104	Paraíba	PB	Areia	26659.8	Caatinga	10.37	89.2698	10.7302	22.6575	6040.44	0.00742692	0.000327791	202	53	8	0.768061	0.142866	1428.44	200.852	142.455	343.307	1085.13	0	0	1.98	0.00742692	18.34
2501153	Paraíba	PB	Areia de Baraúnas	9634.37	Caatinga	61.8705	84.033	15.967	95.5155	9202.32	0	0	291	5	0	0.983108	0.0372378	6398.85	14.4351	0	14.4351	6384.41	0	0	0	0	10.58
2501203	Paraíba	PB	Areial	3564.08	Caatinga	51.6722	67.1975	32.8025	7.91901	282.24	0	0	333	0	0	1	0.262182	85.973	18.4067	0	18.4067	67.5663	0	0	0	0	14.21
2501302	Paraíba	PB	Aroeiras	37469.9	Caatinga	1.64986	90.3403	9.65968	12.5611	4706.64	0	0	185	34	1	0.840909	0.0969464	40.3554	167.684	41.0486	208.732	-168.377	0	0	0	0	10.71
2501351	Paraíba	PB	Assunção	12642.8	Caatinga	8.83721	60.9217	39.0783	60.5997	7661.52	0	0	194	8	2	0.95098	0.0234109	4608.25	79.1856	16.916	96.1016	4512.14	0	0	0	0	15.17
2501401	Paraíba	PB	Baía da Traição	10224.3	Atlantic Forest	5.6	92.7524	7.24763	13.225	1352.16	0.860893	0.0650958	4	1	0	0.8	0.613415	1.1875	15.765	77.3391	93.1041	-91.9166	9925.2	97.0749	9904.68	96.8742	18.64
2501500	Paraíba	PB	Bananeiras	25705.8	Caatinga	4.33718	89.025	10.975	30.6729	7884.72	0.439744	0.0143366	897	40	11	0.946203	0.183271	2159.22	102.335	0	102.335	2056.89	0	0	113.76	0.442545	13.41
2501534	Paraíba	PB	Baraúna	5058.2	Caatinga	2.23464	68.8178	31.1822	6.18481	312.84	0	0	371	1	1	0.994638	0.0519187	42.517	46.6638	8.10527	54.769	-12.252	0	0	0	0	12.64
2501575	Paraíba	PB	Barra de Santana	37437.6	Caatinga	4.76529	94.8878	5.11223	33.9733	12718.8	0	0	265	27	5	0.892256	0.0774888	4062.46	166.601	48.8323	215.434	3847.03	0	0	0	0	10.29
2501609	Paraíba	PB	Barra de Santa Rosa	77566.4	Caatinga	18.4366	90.9586	9.04137	41.0346	31829	0	0	1811	71	27	0.948664	0.0317251	9804.93	1092.24	22.1781	1114.42	8690.51	0	0	0	0	12.28
2501708	Paraíba	PB	Barra de São Miguel	59521.5	Caatinga	3.05344	97.6973	2.30275	85.4107	50837.8	0	0	206	30	16	0.81746	0.0225745	32693.9	264.416	21.852	286.268	32407.6	0	0	0	0	11.61
2501807	Paraíba	PB	Bayeux	2753.62	Atlantic Forest	0	50.2347	49.7653	6.21002	171	0	0	313	1	0	0.996815	0.190858	0	28.8217	98.2259	127.048	-127.048	0	0	0	0	25.35
2501906	Paraíba	PB	Belém	10015.4	Caatinga	0.868486	96.4143	3.58566	34.6327	3468.6	0	0	516	1	2	0.99422	0.104813	1062.7	49.8689	0	49.8689	1012.83	0	0	0	0	15.16
2502003	Paraíba	PB	Belém do Brejo do Cruz	60304.8	Caatinga	39.7436	99.4884	0.511577	75.2711	45392	0	0	413	26	6	0.92809	0.0105839	27604.1	707.485	21.0752	728.56	26875.6	0	0	0	0	16.2
2502052	Paraíba	PB	Bernardino Batista	5062.86	Caatinga	13.6	98.829	1.17096	16.9588	858.6	0	0	588	0	0	1	0.136476	698.981	11.7865	0	11.7865	687.194	0	0	0	0	14.55
2502102	Paraíba	PB	Boa Ventura	17058.2	Caatinga	2.7668	87.8209	12.1791	61.768	10536.5	0	0	522	5	3	0.984906	0.0588224	6344.22	107.346	4.7865	112.132	6232.09	0	0	0	0	17.55
2502151	Paraíba	PB	Boa Vista	47654.4	Caatinga	4.13534	99.8099	0.190137	77.5337	36948.2	1.24326	0.0160351	475	93	66	0.749211	0.0284349	23946.2	335.119	168.06	503.18	23443	0	0	574.47	1.20549	18.36
2502201	Paraíba	PB	Bom Jesus	4616.96	Caatinga	8.16327	100	0	41.9652	1937.52	0	0	328	0	0	1	0.125302	1373.01	15.6849	0	15.6849	1357.33	0	0	0	0	15.25
2502300	Paraíba	PB	Bom Sucesso	18410.3	Caatinga	32.4937	94.2332	5.76677	88.9854	16382.5	0	0	1657	3	0	0.998193	0.0605453	11475.1	14.652	0	14.652	11460.4	0	0	0	0	15.54
2502409	Paraíba	PB	Bonito de Santa Fé	22832.8	Caatinga	11.2108	94.3177	5.68227	36.817	8406.36	0	0	861	5	0	0.994226	0.0594815	3805.94	90.1478	0	90.1478	3715.79	0	0	0	0	17.85
2502508	Paraíba	PB	Boqueirão	37452.6	Caatinga	20.235	96.5214	3.47858	45.8586	17175.2	0	0	849	11	5	0.981503	0.0671824	8018.01	493.25	140.323	633.573	7384.44	0	0	0	0	20.46
2502607	Paraíba	PB	Igaracy	19226.1	Caatinga	14.6277	87.5055	12.4945	42.6376	8197.56	0	0	953	0	2	0.997906	0.0410596	4280.03	108.759	2.6354	111.395	4168.64	0	0	0	0	17.33
2502706	Paraíba	PB	Borborema	2597.9	Caatinga	11.4094	97.9512	2.04882	34.1307	886.68	0	0	700	1	0	0.998573	0.192395	282.317	12.2752	0	12.2752	270.042	0	0	0	0	13.23
2502805	Paraíba	PB	Brejo do Cruz	39892.3	Caatinga	5.47112	98.4712	1.52878	78.7071	31398.1	0	0	839	14	0	0.983587	0.0357165	19923.1	165.166	0.164847	165.331	19757.8	0	0	0	0	14.64
2502904	Paraíba	PB	Brejo dos Santos	9384.66	Caatinga	1.26582	90.7204	9.27955	90.1471	8460	0	0	146	0	1	0.993197	0.0545	5935.67	7.34955	0	7.34955	5928.32	0	0	0	0	16.41
2503001	Paraíba	PB	Caaporã	15016.9	Atlantic Forest	4.72973	95.682	4.31798	2.89833	435.24	4.36847	1	483	11	15	0.948919	0.0721318	0.864121	451.634	1352.79	1804.42	-1803.56	0	0	614.61	4.09278	20.04
2503100	Paraíba	PB	Cabaceiras	45292.9	Caatinga	22.4194	87.7579	12.2421	82.9966	37591.6	2.26844	0.0273317	1163	8	7	0.987267	0.0260482	24107.3	405.422	66.449	471.871	23635.5	0	0	1042.56	2.30182	17.84
2503209	Paraíba	PB	Cabedelo	3191.5	Atlantic Forest	0	0	0	0	0	2.68463	1	11	2	0	0.846154	0.00287282	0.331195	0.277006	42.8685	43.1455	-42.8143	0	0	0	0	40.41
2503308	Paraíba	PB	Cachoeira dos Índios	19306.9	Caatinga	9.27835	90.0324	9.96756	52.4852	10133.3	0	0	867	8	1	0.989726	0.12578	5583.37	41.2781	0	41.2781	5542.09	0	0	0	0	13.53
2503407	Paraíba	PB	Cacimba de Areia	22038.1	Caatinga	24	99.5536	0.446355	91.0057	20056	0	0	2461	11	2	0.994745	0.0332065	13848.1	35.6324	0	35.6324	13812.5	0	0	0	0	20.29
2503506	Paraíba	PB	Cacimba de Dentro	16810.8	Caatinga	9.81697	91.8738	8.12621	9.53172	1602.36	0	0	1657	23	2	0.985137	0.181329	226.911	120.475	349.967	470.443	-243.532	0	0	0	0	9.6
2503555	Paraíba	PB	Cacimbas	12654.4	Caatinga	3.21229	82.6734	17.3266	33.8624	4285.08	0	0	282	4	2	0.979167	0.159889	1971.51	77.8368	0	77.8368	1893.68	0	0	0	0	11.52
2503605	Paraíba	PB	Caiçara	12791.5	Caatinga	15.1104	78.6439	21.3561	15.5804	1992.96	0	0	929	3	0	0.996781	0.070008	344.713	151.968	292.11	444.078	-99.3649	0	0	0	0	15.69
2503704	Paraíba	PB	Cajazeiras	56590.3	Caatinga	11.21	96.1034	3.89659	61.1303	34593.8	0	0	2992	22	2	0.992042	0.0887892	20013.6	208.173	3.99434	212.167	19801.5	0	0	0	0	26.12
2503753	Paraíba	PB	Cajazeirinhas	28789.6	Caatinga	17.7326	97.2106	2.78938	82.1758	23658.1	0	0	318	13	4	0.949254	0.017494	13848.9	127.968	0	127.968	13720.9	0	0	0	0	10.77
2503803	Paraíba	PB	Caldas Brandão	5585.48	Caatinga	3.6	98.381	1.61895	3.10018	173.16	0	0	256	2	4	0.977099	0.155426	0	68.9977	515.434	584.432	-584.432	0	0	0	0	13.82
2503902	Paraíba	PB	Camalaú	54369.1	Caatinga	15.625	89.2379	10.7621	59.482	32339.9	0	0	2638	27	3	0.988756	0.0255578	16217.7	386.418	12.0435	398.461	15819.3	0	0	0	0	12.74
2504009	Paraíba	PB	Campina Grande	59303	Caatinga	9.16745	89.2164	10.7836	16.8487	9991.8	0.0265585	0.00157629	1666	173	39	0.887114	0.141419	2693.55	693.571	886.808	1580.38	1113.17	0	0	15.75	0.0265585	39.82
2504033	Paraíba	PB	Capim	7878.62	Atlantic Forest	19.1489	99.6109	0.389105	11.3959	897.84	0	0	94	11	6	0.846847	0.0590957	108.165	128.506	537.082	665.587	-557.422	0	0	0	0	8.62
2504074	Paraíba	PB	Caraúbas	49720.8	Caatinga	2.69151	97.2246	2.77541	78.9084	39233.9	0	0	459	51	4	0.892996	0.0206115	23991.5	258.459	5.35303	263.812	23727.7	0	0	0	0	12.28
2504108	Paraíba	PB	Carrapateira	5452.41	Caatinga	2.38095	100	0	56.0824	3057.84	0	0	113	1	1	0.982609	0.0348856	2089.28	37.3769	0	37.3769	2051.91	0	0	0	0	15.89
2504157	Paraíba	PB	Casserengue	20138.3	Caatinga	10.4666	92.1955	7.80454	25.1986	5074.56	0	0	1342	36	11	0.966163	0.0611063	908.316	178.055	10.3686	188.424	719.892	0	0	0	0	5.1
2504207	Paraíba	PB	Catingueira	52946.1	Caatinga	5.75342	99.2595	0.740466	72.4065	38336.4	0	0	324	9	14	0.933718	0.0121878	25920.8	304.157	0	304.157	25616.6	0	0	0	0	14.82
2504306	Paraíba	PB	Catolé do Rocha	55211.6	Caatinga	7.97011	96.0237	3.97628	92.6082	51130.4	0	0	573	31	3	0.943987	0.0552099	34307.1	102.186	0	102.186	34205	0	0	0	0	21.33
2504355	Paraíba	PB	Caturité	11808.1	Caatinga	17.5127	98.8366	1.16342	20.7619	2451.6	0	0	749	3	0	0.996011	0.126036	742.039	107.619	35.965	143.584	598.455	0	0	0	0	17.46
2504405	Paraíba	PB	Conceição	57944	Caatinga	5.04404	90.732	9.26802	55.4166	32110.6	0	0	1143	20	9	0.975256	0.0466875	16099.5	301.191	68.9363	370.127	15729.3	0	0	0	0	18.09
2504504	Paraíba	PB	Condado	28091.8	Caatinga	11.1702	99.298	0.701957	42.2694	11874.2	0	0	427	16	3	0.957399	0.0265923	7728.38	369.018	417.939	786.957	6941.42	0	0	0	0	14.27
2504603	Paraíba	PB	Conde	17295.1	Atlantic Forest	17.0347	91.385	8.615	1.16981	202.32	0.12385	0.105872	93	38	29	0.58125	0.214914	0	286.982	1476.45	1763.44	-1763.44	0	0	21.42	0.12385	20.45
2504702	Paraíba	PB	Congo	33347.3	Caatinga	10.1083	99.0176	0.982441	65.6192	21882.2	0	0	785	21	0	0.973945	0.020393	12243.1	251.042	50.6653	301.707	11941.3	0	0	0	0	15.99
2504801	Paraíba	PB	Coremas	37949.6	Caatinga	2.99228	95.6828	4.31719	37.9337	14395.7	0	0	1100	5	1	0.994575	0.0432168	6909.87	902.469	197.588	1100.06	5809.82	0	0	0	0	17.32
2504850	Paraíba	PB	Coxixola	16987.9	Caatinga	1.12782	100	0	72.0365	12237.5	0	0	607	13	3	0.974318	0.0318353	8146.87	129.22	67.7744	196.995	7949.87	0	0	0	0	15.95
2504900	Paraíba	PB	Cruz do Espírito Santo	19110.6	Atlantic Forest	12.0825	94.3483	5.65171	15.4564	2953.8	0	0	331	11	13	0.932394	0.159763	104.571	395.369	764.129	1159.5	-1054.93	0	0	0	0	10.99
2505006	Paraíba	PB	Cubati	13696.8	Caatinga	20.5829	88.0393	11.9607	36.379	4982.76	0	0	451	13	4	0.963675	0.0639319	1311.41	142.739	0.0232634	142.762	1168.65	0	0	0	0	12.08
2505105	Paraíba	PB	Cuité	74184.6	Caatinga	2.93747	90.7542	9.24583	52.8276	39190	0	0	541	147	7	0.778417	0.0405896	16918.7	453.493	20.6761	474.169	16444.5	0	0	0	0	15.18
2505204	Paraíba	PB	Cuitegi	3930.18	Caatinga	3.81232	92.5571	7.44291	42.8591	1684.44	0	0	95	1	1	0.979381	0.13374	300.414	19.8645	6.72872	26.5932	273.821	0	0	0	0	12.81
2505238	Paraíba	PB	Cuité de Mamanguape	10844.9	Atlantic Forest	2.63591	99.3949	0.605126	3.20003	347.04	0	0	1068	26	7	0.970027	0.131552	0	127.161	912.126	1039.29	-1039.29	0	0	0	0	11.15
2505279	Paraíba	PB	Curral de Cima	8509.66	Caatinga	3.57724	92.9507	7.04932	5.25426	447.12	0	0	171	21	14	0.830097	0.19226	0	107.958	217.359	325.317	-325.317	0	0	0	0	9.93
2505303	Paraíba	PB	Curral Velho	22295.9	Caatinga	29.7872	100	0	76.5584	17069.4	0	0	1322	9	1	0.992492	0.0204286	10229.3	109.623	0	109.623	10119.6	0	0	0	0	16.58
2505352	Paraíba	PB	Damião	18568.6	Caatinga	3.39623	96.1619	3.83808	25.0681	4654.8	0	0	1193	22	4	0.978671	0.0665262	487.165	164.135	0.0765214	164.212	322.953	0	0	0	0	7.44
2505402	Paraíba	PB	Desterro	17938.8	Caatinga	7.67045	95.6172	4.38276	53.7026	9633.6	0	0	435	14	2	0.964523	0.0713145	4469.81	118.237	0	118.237	4351.57	0	0	0	0	15.38
2505501	Paraíba	PB	Vista Serrana	6136.18	Caatinga	9.31677	87.4247	12.5753	50.5898	3104.28	0	0	113	0	1	0.991228	0.11938	1788.24	28.8327	8.31656	37.1492	1751.09	0	0	0	0	12.73
2505600	Paraíba	PB	Diamante	26911.3	Caatinga	10.2787	61.0634	38.9366	74.7535	20117.2	0	0	2115	8	4	0.994358	0.0368203	9979.55	127.04	0	127.04	9852.51	0	0	0	0	18.94
2505709	Paraíba	PB	Dona Inês	16617.2	Caatinga	4.7749	90.0101	9.98985	32.2344	5356.44	0	0	523	3	6	0.983083	0.131499	912.941	113.576	13.5806	127.157	785.784	0	0	0	0	13.26
2505808	Paraíba	PB	Duas Estradas	2626.19	Caatinga	6.01504	94.2325	5.76747	8.49902	223.2	0	0	708	0	1	0.99859	0.112153	0.709931	23.1121	2.97127	26.0834	-25.3734	0	0	0	0	13.09
2505907	Paraíba	PB	Emas	24090.2	Caatinga	24.2647	95.9968	4.00318	59.0355	14221.8	0	0	353	6	3	0.975138	0.0193327	8434.22	229.416	0.180351	229.596	8204.63	0	0	0	0	18.8
2506004	Paraíba	PB	Esperança	16113.9	Caatinga	5.2714	71.481	28.519	26.0741	4201.56	0	0	400	20	4	0.943396	0.259036	1768.6	98.2887	126.391	224.679	1543.92	0	0	0	0	17.73
2506103	Paraíba	PB	Fagundes	18902.7	Caatinga	6.7591	92.6511	7.34889	32.5973	6161.76	0	0	422	29	2	0.931567	0.13152	1336.99	144.818	233.432	378.249	958.736	0	0	0	0	11.62
2506202	Paraíba	PB	Frei Martinho	24431.9	Caatinga	21.2	94.8242	5.17583	97.7215	23875.2	0	0	953	20	3	0.976434	0.0205331	17319.4	18.2758	0	18.2758	17301.1	0	0	0	0	16.23
2506251	Paraíba	PB	Gado Bravo	19240.7	Caatinga	2.00772	83.0289	16.9711	14.9926	2884.68	0	0	242	11	0	0.956522	0.113446	128.249	75.4492	5.72221	81.1714	47.0774	0	0	0	0	7.1
2506301	Paraíba	PB	Guarabira	16574.6	Caatinga	3.15024	93.8979	6.10208	11.3639	1883.52	0	0	723	8	1	0.987705	0.163103	1065.38	91.0811	235.288	326.369	739.013	0	0	0	0	29.7
2506400	Paraíba	PB	Gurinhém	34607	Caatinga	4.47761	94.7636	5.23642	10.9549	3791.16	0	0	220	55	17	0.753425	0.0887536	46.5086	396.468	1705.54	2102.01	-2055.5	0	0	0	0	13.97
2506509	Paraíba	PB	Gurjão	34050.9	Caatinga	14.8936	98.0351	1.96488	85.7083	29184.5	0	0	273	43	5	0.850467	0.0155889	19160.3	101.914	0	101.914	19058.4	0	0	0	0	23.54
2506608	Paraíba	PB	Ibiara	24448.6	Caatinga	4.73373	90.0189	9.98115	48.3577	11822.8	0	0	1544	3	0	0.998061	0.0267033	5062.87	188.341	12.7825	201.124	4861.74	0	0	0	0	17.3
2506707	Paraíba	PB	Imaculada	31698.6	Caatinga	2.53968	90.8479	9.15205	29.8314	9456.12	0	0	2434	10	4	0.994281	0.0775945	3206.58	109.938	0	109.938	3096.64	0	0	0	0	13.65
2506806	Paraíba	PB	Ingá	26763.1	Caatinga	2.51866	95.5843	4.4157	10.036	2685.96	0	0	1296	23	2	0.981075	0.104129	753.832	206.794	207.122	413.915	339.916	0	0	0	0	14.69
2506905	Paraíba	PB	Itabaiana	21891.6	Atlantic Forest	13.5508	92.8551	7.14486	6.40684	1402.56	0	0	745	21	13	0.956354	0.0936604	0.936896	362.231	1006.86	1369.09	-1368.15	0	0	0	0	21.75
2507002	Paraíba	PB	Itaporanga	46806.3	Caatinga	6.91928	85.3719	14.6281	49.5272	23181.8	0	0	1282	23	1	0.981623	0.0528014	9542.15	248.994	12.4941	261.488	9280.66	0	0	0	0	22.52
2507101	Paraíba	PB	Itapororoca	14606.8	Caatinga	4.18814	94.1333	5.86672	15.3717	2245.32	0	0	198	63	5	0.744361	0.165419	41.558	178.189	133.557	311.746	-270.188	0	0	0	0	11.24
2507200	Paraíba	PB	Itatuba	24422.4	Caatinga	2.95359	96.6573	3.34273	4.32193	1055.52	0	0	319	40	4	0.878788	0.0596828	296.027	291.01	1801.13	2092.14	-1796.11	0	0	0	0	12.81
2507309	Paraíba	PB	Jacaraú	25303	Caatinga	5.72597	97.6813	2.31867	9.29915	2352.96	0	0	3924	36	15	0.98717	0.0945383	18.0186	216.996	640.76	857.755	-839.737	0	0	0	0	12.99
2507408	Paraíba	PB	Jericó	17931.3	Caatinga	32.902	94.9376	5.0624	91.0497	16326.4	0	0	341	3	2	0.985549	0.0480947	11068.1	19.4585	0	19.4585	11048.6	0	0	0	0	12.22
2507507	Paraíba	PB	João Pessoa	21147.6	Atlantic Forest	18.8976	86.9356	13.0644	4.13153	873.72	0.331527	0.0802431	142	32	9	0.775956	0.0945949	3.09765	69.8155	437.845	507.661	-504.563	0	0	74.97	0.354508	50.16
2507606	Paraíba	PB	Juarez Távora	7084.2	Caatinga	2.16802	93.4812	6.51875	12.5265	887.4	0	0	283	5	1	0.979239	0.0945816	162.144	64.6399	68.91	133.55	28.5938	0	0	0	0	13.28
2507705	Paraíba	PB	Juazeirinho	46752.9	Caatinga	6.70904	90.4108	9.58919	57.1074	26699.4	0	0	778	59	11	0.917453	0.0776617	16831.1	276.417	12.8026	289.22	16541.8	0	0	0	0	13.75
2507804	Paraíba	PB	Junco do Seridó	17042.1	Caatinga	2.5641	72.775	27.225	75.7911	12916.4	0	0	363	15	0	0.960317	0.052582	8561.64	43.9533	0	43.9533	8517.69	0	0	0	0	18.76
2507903	Paraíba	PB	Juripiranga	7855.75	Atlantic Forest	1.91693	96.4737	3.52628	1.81472	142.56	0	0	439	8	2	0.977728	0.0228612	0	204.969	849.742	1054.71	-1054.71	0	0	0	0	14.43
2508000	Paraíba	PB	Juru	40328.2	Caatinga	1.69096	86.3675	13.6325	52.3509	21112.2	0	0	478	33	1	0.933594	0.0404402	11814.5	115.589	381.295	496.884	11317.7	0	0	0	0	11.5
2508109	Paraíba	PB	Lagoa	17790.3	Caatinga	15.1832	94.8265	5.17354	83.871	14920.9	0	0	2861	6	0	0.997907	0.0376326	10321.2	28.2532	0	28.2532	10292.9	0	0	0	0	11.09
2508208	Paraíba	PB	Lagoa de Dentro	8450.9	Caatinga	17.0551	95.2718	4.72824	13.5252	1143	0	0	267	1	1	0.992565	0.153731	13.9016	71.1265	79.7247	150.851	-136.95	0	0	0	0	13.28
2508307	Paraíba	PB	Lagoa Seca	10760.4	Caatinga	5.38462	97.4129	2.58708	32.3855	3484.8	0	0	3543	8	1	0.997466	0.681118	227.988	62.6351	0	62.6351	165.353	0	0	0	0	17.45
2508406	Paraíba	PB	Lastro	10267	Caatinga	3.0303	87.8205	12.1795	60.9198	6254.64	0	0	320	3	1	0.987654	0.0492324	4489.47	40.0855	0	40.0855	4449.38	0	0	0	0	7.94
2508505	Paraíba	PB	Livramento	27075.4	Caatinga	6.07815	78.7208	21.2792	47.6282	12895.6	0	0	484	15	0	0.96994	0.0584025	5443.97	155.468	0	155.468	5288.5	0	0	0	0	14.57
2508554	Paraíba	PB	Logradouro	3799.63	Caatinga	2.60417	94.8387	5.16129	0.0094746	0.36	0	0	1084	1	0	0.999078	0.233573	27.9836	44.7914	355.589	400.381	-372.397	0	0	0	0	13.87
2508604	Paraíba	PB	Lucena	8854.98	Atlantic Forest	27.8049	97.3621	2.63785	14.5464	1288.08	2.01344	0.138415	153	15	10	0.859551	0.184382	98.3206	176.911	544.41	721.321	-623.001	0	0	189	2.13439	16.22
2508703	Paraíba	PB	Mãe d'Água	24375.6	Caatinga	4.33925	70.3813	29.6187	64.6596	15761.2	0.38916	0.00601859	212	37	5	0.834646	0.0428669	9188.55	94.8833	0	94.8833	9093.66	0	0	87.93	0.36073	11.71
2508802	Paraíba	PB	Malta	15624.3	Caatinga	52.1277	85.1425	14.8575	65.7959	10280.2	0	0	249	12	3	0.943182	0.0162683	5515.3	105.532	0	105.532	5409.77	0	0	0	0	18.52
2508901	Paraíba	PB	Mamanguape	34048.4	Atlantic Forest	6.48464	98.6554	1.34457	12.6106	4293.72	10.8386	0.859478	58	9	24	0.637363	0.0896464	109.101	589.674	1769.95	2359.63	-2250.53	0	0	3703.32	10.8766	16.37
2509008	Paraíba	PB	Manaíra	35257.2	Caatinga	3.7323	84.6489	15.3511	52.1806	18397.4	0	0	2112	12	1	0.993882	0.0496428	10048.3	93.3733	195.513	288.886	9759.41	0	0	0	0	11.82
2509057	Paraíba	PB	Marcação	12326.3	Atlantic Forest	1.77778	68.4031	31.5969	5.42645	668.88	20.1798	1	1	0	0	1	0.220799	1.76409	0	52.1069	52.1069	-50.3428	12108.4	98.2324	12325.1	99.9906	11.41
2509107	Paraíba	PB	Mari	15482.5	Caatinga	14.0221	97.9151	2.08489	1.48581	230.04	0	0	141	18	5	0.859756	0.0896669	0	144.198	1029.35	1173.54	-1173.54	0	0	0	0	13.72
2509156	Paraíba	PB	Marizópolis	6361.03	Caatinga	15.7534	100	0	26.922	1712.52	0	0	186	1	1	0.989362	0.040531	350.288	137.859	63.5603	201.419	148.869	0	0	0	0	15.69
2509206	Paraíba	PB	Massaranduba	20595.9	Caatinga	4.60759	95.7691	4.23094	35.0302	7214.76	0	0	426	54	21	0.850299	0.159155	364.738	164.254	0	164.254	200.485	0	0	0	0	9.37
2509305	Paraíba	PB	Mataraca	18419	Atlantic Forest	12.1739	99.9565	0.0435161	5.36513	988.2	1.2719	0.237067	68	54	13	0.503704	0.0192908	0	469.433	1825.26	2294.69	-2294.69	26.82	0.145611	238.14	1.29291	13.77
2509339	Paraíba	PB	Matinhas	3812.38	Caatinga	1.46699	96.3872	3.6128	27.715	1056.6	0	0	412	7	1	0.980952	0.398478	58.9606	23.3541	21.1005	44.4546	14.506	0	0	0	0	7.95
2509370	Paraíba	PB	Mato Grosso	8352.27	Caatinga	0.487805	95.2083	4.79172	94.1436	7863.12	0	0	53	1	2	0.946429	0.0626338	5475.41	3.5089	0	3.5089	5471.9	0	0	0	0	8.48
2509396	Paraíba	PB	Maturéia	8368.77	Caatinga	7.11207	80.1828	19.8172	46.0025	3849.84	0.805495	0.0175098	163	5	5	0.942197	0.103966	1723.18	19.8853	0	19.8853	1703.29	0	0	74.34	0.888303	13.61
2509404	Paraíba	PB	Mogeiro	21439.1	Caatinga	4.03889	93.1773	6.82271	15.7759	3382.2	0	0	98	19	9	0.777778	0.120014	461.841	162.526	266.279	428.805	33.0356	0	0	0	0	16.34
2509503	Paraíba	PB	Montadas	3169.14	Caatinga	9.67742	82.5147	17.4853	10.9165	345.96	0	0	56	7	2	0.861538	0.28719	64.4373	13.4262	0	13.4262	51.0111	0	0	0	0	13.56
2509602	Paraíba	PB	Monte Horebe	11617.4	Caatinga	10.2703	91.8438	8.15616	35.1343	4081.68	0	0	322	8	0	0.975758	0.06761	2202.49	50.88	0	50.88	2151.61	0	0	0	0	12.81
2509701	Paraíba	PB	Monteiro	98636.3	Caatinga	8.66066	91.5676	8.43242	36.8382	36335.9	0	0	3315	64	12	0.977588	0.0475207	14826.4	760.774	0	760.774	14065.6	0	0	0	0	19.7
2509800	Paraíba	PB	Mulungu	19531.6	Caatinga	7.57781	90.7372	9.26278	4.25035	830.16	0	0	328	34	4	0.896175	0.0916682	0	176.528	1206.5	1383.03	-1383.03	0	0	0	0	10.83
2509909	Paraíba	PB	Natuba	20338.9	Caatinga	7.49415	99.5476	0.452405	18.9692	3858.12	0	0	1085	23	2	0.977477	0.127428	62.4077	116.312	102.352	218.664	-156.256	0	0	0	0	11
2510006	Paraíba	PB	Nazarezinho	19216.7	Caatinga	28.2759	97.5599	2.44011	48.5316	9326.16	0	0	899	3	0	0.996674	0.0624082	5269.57	73.6133	4.85601	78.4693	5191.1	0	0	0	0	10.48
2510105	Paraíba	PB	Nova Floresta	4737.93	Caatinga	15.0901	66.4906	33.5094	40.3011	1909.44	0	0	466	1	0	0.997859	0.233105	1014.68	26.4363	0	26.4363	988.249	0	0	0	0	16.65
2510204	Paraíba	PB	Nova Olinda	8425.37	Caatinga	1.47679	74.8833	25.1167	41.7368	3516.48	0	0	688	3	1	0.99422	0.113068	2037.12	46.1889	23.6396	69.8285	1967.29	0	0	0	0	13.71
2510303	Paraíba	PB	Nova Palmeira	31035.4	Caatinga	40.0853	74.9686	25.0314	74.4361	23101.6	0	0	339	38	7	0.882812	0.0273817	15832.6	172.531	140.93	313.46	15519.2	0	0	0	0	12.35
2510402	Paraíba	PB	Olho d'Água	59613.3	Caatinga	18.0375	92.0137	7.98627	69.7634	41588.3	0	0	606	48	3	0.922374	0.0170529	25971.4	326.057	153.219	479.276	25492.1	0	0	0	0	14.32
2510501	Paraíba	PB	Olivedos	31791.5	Caatinga	3.99202	88.5988	11.4012	38.3741	12199.7	0	0	683	14	5	0.972934	0.0148181	5105.49	389.924	140.844	530.768	4574.73	0	0	0	0	20.02
2510600	Paraíba	PB	Ouro Velho	12940	Caatinga	16.5584	92.733	7.26701	33.2735	4305.6	0	0	675	8	4	0.982533	0.0292656	1915.21	109.909	0	109.909	1805.3	0	0	0	0	24.09
2510659	Paraíba	PB	Parari	20769	Caatinga	5.29801	86.3843	13.6157	47.7851	9924.48	0	0	433	10	2	0.973034	0.0118472	4099.27	62.8998	2.34864	65.2484	4034.03	0	0	0	0	16.57
2510709	Paraíba	PB	Passagem	11187.7	Caatinga	28.0576	100	0	96.9596	10847.5	0	0	384	6	2	0.979592	0.0319807	8020.46	7.77864	0	7.77864	8012.68	0	0	0	0	20.38
2510808	Paraíba	PB	Patos	47306	Caatinga	29.3436	98.9129	1.08712	85.5566	40473.4	0	0	1176	19	10	0.975934	0.0322122	27258.5	142.885	17.4005	160.286	27098.2	0	0	0	0	31.83
2510907	Paraíba	PB	Paulista	57690.4	Caatinga	21.8986	96.6023	3.3977	69.6276	40168.4	0	0	1078	37	7	0.960784	0.0472358	23356.6	298.578	24.9332	323.511	23033.1	0	0	0	0	11.24
2511004	Paraíba	PB	Pedra Branca	11293.3	Caatinga	15.3082	89.4016	10.5984	49.8625	5631.12	0	0	1736	1	0	0.999424	0.0326675	3025.25	50.3652	0	50.3652	2974.89	0	0	0	0	20.79
2511103	Paraíba	PB	Pedra Lavrada	35168.2	Caatinga	30.7943	83.885	16.115	59.0391	20763	0	0	928	24	15	0.959669	0.0605279	13377.3	305.826	201.061	506.887	12870.4	0	0	0	0	11.46
2511202	Paraíba	PB	Pedras de Fogo	40488.5	Atlantic Forest	11.5279	95.8863	4.11372	7.14337	2892.24	0	0	487	51	48	0.831058	0.105936	0.00913034	822.286	2319.98	3142.26	-3142.26	0	0	0	0	15.38
2511301	Paraíba	PB	Piancó	56473.9	Caatinga	13.627	97.023	2.97703	51.1621	28893.2	0	0	3221	23	3	0.991993	0.0300625	11401.3	566.76	32.0073	598.767	10802.5	0	0	0	0	22.83
2511400	Paraíba	PB	Picuí	66166.2	Caatinga	3.84836	88.694	11.306	72.021	47653.6	0	0	932	114	18	0.87594	0.0387321	31013.6	295.192	291.67	586.862	30426.8	0	0	0	0	15.88
2511509	Paraíba	PB	Pilar	10199.9	Atlantic Forest	4.67836	93.642	6.35801	4.78239	487.8	0	0	236	14	3	0.932806	0.125652	0	178.91	734.699	913.61	-913.61	0	0	0	0	15.97
2511608	Paraíba	PB	Pilões	6444.65	Caatinga	3.93701	90.1987	9.80127	43.7554	2819.88	0	0	1481	6	2	0.994627	0.238811	339.627	47.1831	0	47.1831	292.444	0	0	0	0	14.84
2511707	Paraíba	PB	Pilõezinhos	4390.13	Caatinga	1.92308	95.1772	4.82281	78.1234	3429.72	0	0	122	9	0	0.931298	0.238177	558.951	20.0046	0	20.0046	538.947	0	0	0	0	13.34
2511806	Paraíba	PB	Pirpirituba	7984.46	Caatinga	3.69069	96.3805	3.61946	32.9996	2634.84	0.71013	0.0215193	283	11	1	0.959322	0.110954	443.666	65.9851	0	65.9851	377.681	0	0	55.98	0.701112	20.77
2511905	Paraíba	PB	Pitimbu	13643.6	Atlantic Forest	9.63504	91.166	8.83397	0	0	0.881293	1	418	12	19	0.930958	0.315223	0	216.58	1157.92	1374.5	-1374.5	0	0	98.91	0.724956	14.73
2512002	Paraíba	PB	Pocinhos	62808.8	Caatinga	13.1232	96.5216	3.47842	44.0319	27655.9	0	0	525	94	46	0.789474	0.0504856	14534.2	633.685	919.013	1552.7	12981.6	0	0	0	0	15.24
2512036	Paraíba	PB	Poço Dantas	9724.98	Caatinga	15.8798	87.1013	12.8987	31.5431	3067.56	0	0	135	2	0	0.985401	0.0953773	1150.12	36.1082	0	36.1082	1114.01	0	0	0	0	11.99
2512077	Paraíba	PB	Poço de José de Moura	10097.2	Caatinga	2.52809	97.2536	2.74643	21.5882	2179.8	0	0	841	0	0	1	0.103579	1368.77	49.9576	30.3449	80.3025	1288.47	0	0	0	0	15.67
2512101	Paraíba	PB	Pombal	88881.3	Caatinga	21.1257	97.0903	2.90966	59.0909	52520.8	0	0	2501	46	6	0.979632	0.0288326	26014.3	556.246	150.84	707.086	25307.2	0	0	0	0	21.57
2512200	Paraíba	PB	Prata	19201.3	Caatinga	18.2073	97.2467	2.75329	43.499	8352.36	0	0	941	7	4	0.988445	0.0331184	2741.82	175.125	0	175.125	2566.7	0	0	0	0	17.52
2512309	Paraíba	PB	Princesa Isabel	36797.7	Caatinga	2.88925	97.1652	2.83482	46.3069	17039.9	0	0	1601	35	2	0.977411	0.0809051	9593.83	124.398	392.337	516.734	9077.09	0	0	0	0	17.21
2512408	Paraíba	PB	Puxinanã	7267.68	Caatinga	7.98319	90.1476	9.85241	26.5504	1929.6	0	0	804	2	0	0.997519	0.588991	237.208	29.7897	0	29.7897	207.418	0	0	0	0	18.11
2512507	Paraíba	PB	Queimadas	40292.6	Caatinga	4.01217	89.6466	10.3534	14.299	5761.44	0	0	514	105	15	0.810726	0.20077	678.903	294.963	840.302	1135.27	-456.363	0	0	0	0	16.26
2512606	Paraíba	PB	Quixabá	15668.4	Caatinga	31.3433	100	0	93.5267	14654.2	0	0	378	14	0	0.964286	0.0304207	10597.6	17.906	0	17.906	10579.7	0	0	0	0	14.91
2512705	Paraíba	PB	Remígio	18089.8	Caatinga	8.8634	95.864	4.13599	34.5815	6255.72	0	0	908	9	7	0.982684	0.101868	2678.48	110.79	68.1778	178.968	2499.51	0	0	0	0	16.9
2512721	Paraíba	PB	Pedro Régis	7356.01	Caatinga	1.06132	93.478	6.52202	22.8792	1683	0	0	100	8	2	0.909091	0.153682	49.7315	83.8011	14.2872	98.0883	-48.3568	0	0	0	0	8.46
2512747	Paraíba	PB	Riachão	9015.15	Caatinga	19.5991	92.1167	7.8833	15.7615	1420.92	0	0	903	6	1	0.992308	0.0341597	262.159	49.6757	28.0074	77.6831	184.476	0	0	0	0	12.51
2512754	Paraíba	PB	Riachão do Bacamarte	3836.98	Caatinga	5.69801	100	0	5.5919	214.56	0	0	71	0	1	0.986111	0.166747	0	28.0196	0	28.0196	-28.0196	0	0	0	0	12.18
2512762	Paraíba	PB	Riachão do Poço	3990.57	Caatinga	3.17164	81.9048	18.0952	10.591	422.64	0	0	237	0	1	0.995798	0.338595	0	41.5541	97.1175	138.672	-138.672	0	0	0	0	11.8
2512788	Paraíba	PB	Riacho de Santo Antônio	9132.43	Caatinga	76.1905	72.6187	27.3813	76.9123	7023.96	0	0	126	6	2	0.940299	0.0280743	3708.43	93.9077	0	93.9077	3614.52	0	0	0	0	16.73
2512804	Paraíba	PB	Riacho dos Cavalos	26402.7	Caatinga	4.1573	98.6915	1.30849	90.2841	23837.4	0	0	513	0	1	0.998054	0.0736355	15494	42.6564	20.6226	63.279	15430.7	0	0	0	0	11.14
2512903	Paraíba	PB	Rio Tinto	46566.9	Atlantic Forest	7.21248	97.1017	2.89833	13.2676	6178.32	19.2399	1	830	12	18	0.965116	0.0930137	207.62	553.009	1694.27	2247.28	-2039.66	11822.7	25.3885	19696.7	42.2976	23.53
2513000	Paraíba	PB	Salgadinho	18424.1	Caatinga	32.8982	78.3316	21.6684	52.8116	9730.08	0	0	1038	8	2	0.990458	0.0486784	6408.41	128.066	0	128.066	6280.35	0	0	0	0	14.25
2513109	Paraíba	PB	Salgado de São Félix	20243.7	Atlantic Forest	3.93891	94.3412	5.65881	11.0701	2241	0	0	618	13	3	0.974763	0.118079	55.4074	232.442	223.777	456.22	-400.812	0	0	0	0	11.59
2513158	Paraíba	PB	Santa Cecília	22430.5	Caatinga	1.05386	96.0089	3.99111	21.4471	4810.68	0	0	203	8	1	0.957547	0.112065	1148.41	180.187	277.556	457.743	690.666	0	0	0	0	8.66
2513208	Paraíba	PB	Santa Cruz	21016.7	Caatinga	14.4654	90.6071	9.39291	88.2875	18555.1	0	0	526	0	2	0.996212	0.05749	12469.7	33.2123	0	33.2123	12436.5	0	0	0	0	16.47
2513307	Paraíba	PB	Santa Helena	21032.4	Caatinga	10.7991	91.2385	8.76148	28.5366	6001.92	0	0	469	8	1	0.981172	0.0490117	1775.18	149.741	92.9825	242.724	1532.46	0	0	0	0	17.63
2513356	Paraíba	PB	Santa Inês	32442.7	Caatinga	9.49367	97.7127	2.28726	73.3899	23809.7	0	0	726	9	1	0.986413	0.0272426	13407.3	120.343	10.0607	130.403	13276.9	0	0	0	0	12.58
2513406	Paraíba	PB	Santa Luzia	45572	Caatinga	15.5462	82.2574	17.7426	66.727	30408.8	0	0	563	39	6	0.925987	0.0112714	19692.2	244.084	89.1389	333.223	19359	0	0	0	0	30.13
2513505	Paraíba	PB	Santana de Mangueira	40215.5	Caatinga	9.72603	92.4833	7.51673	64.6407	25995.6	0	0	1218	4	1	0.995912	0.0220322	14199.1	119.656	0	119.656	14079.4	0	0	0	0	11.68
2513604	Paraíba	PB	Santana dos Garrotes	35381.8	Caatinga	0.820793	85.5918	14.4082	46.4364	16430	0	0	2312	7	1	0.996552	0.0374789	7500.86	204.303	0.431033	204.734	7296.13	0	0	0	0	18
2513653	Paraíba	PB	Joca Claudino	7400.71	Caatinga	6.63265	90.6912	9.30876	67.7805	5016.24	0	0	308	0	1	0.996764	0.0864571	2017.67	18.8154	0	18.8154	1998.85	0	0	0	0	18.53
2513703	Paraíba	PB	Santa Rita	73021	Atlantic Forest	6.07735	98.6824	1.31757	15.6481	11426.4	0	0	139	99	61	0.464883	0.0975854	1295.98	1767.07	2617.32	4384.39	-3088.41	0	0	0	0	23.44
2513802	Paraíba	PB	Santa Teresinha	35795.3	Caatinga	5.11727	91.2584	8.74159	89.5573	32057.3	0	0	670	16	8	0.965418	0.0195741	21811.6	111.285	0	111.285	21700.4	0	0	0	0	16.14
2513851	Paraíba	PB	Santo André	19771.4	Caatinga	9.72222	98.8026	1.19742	48.2277	9535.32	0	0	752	1	1	0.997347	0.051358	5682.52	119.76	25.6956	145.455	5537.06	0	0	0	0	14.8
2513901	Paraíba	PB	São Bento	24820.2	Caatinga	23.1132	95.0893	4.91069	56.7452	14084.3	0	0	1231	23	3	0.979316	0.117469	7055.82	273.54	133.447	406.987	6648.83	0	0	0	0	11.52
2513927	Paraíba	PB	São Bentinho	19596.6	Caatinga	28.6957	100	0	53.2616	10437.5	0	0	516	5	0	0.990403	0.023459	5797.95	110.119	0	110.119	5687.83	0	0	0	0	11.52
2513943	Paraíba	PB	São Domingos do Cariri	21880.3	Caatinga	0.977199	90.4995	9.50053	81.9468	17930.2	0	0	697	9	3	0.983075	0.0309808	11034.6	74.6675	0	74.6675	10960	0	0	0	0	11.62
2513968	Paraíba	PB	São Domingos	16910.6	Caatinga	24.1042	92.3654	7.6346	52.5547	8887.32	0	0	536	7	0	0.987109	0.0455613	5258.79	152.778	0	152.778	5106.01	0	0	0	0	8.56
2513984	Paraíba	PB	São Francisco	9505.58	Caatinga	22.1264	91.7239	8.27611	68.0114	6464.88	0	0	766	1	2	0.996099	0.0789981	4717.55	25.4642	0	25.4642	4692.08	0	0	0	0	11.57
2514008	Paraíba	PB	São João do Cariri	65309.8	Caatinga	4.29338	89.563	10.437	84.5244	55202.8	0.80974	0.00957996	292	35	20	0.841499	0.0131981	37646.5	172.109	4.39695	176.506	37470	0	0	531.72	0.81415	18.97
2514107	Paraíba	PB	São João do Tigre	81612.1	Caatinga	3.62845	84.8179	15.1821	80.7484	65900.5	0	0	1267	67	13	0.940609	0.0151917	42821.4	280.17	53.7439	333.914	42487.5	0	0	0	0	9.91
2514206	Paraíba	PB	São José da Lagoa Tapada	34180.8	Caatinga	2.0339	92.9591	7.04089	57.0194	19489.7	0	0	337	18	8	0.928375	0.0437073	11160.7	296.882	217.053	513.934	10646.8	0	0	0	0	11.04
2514305	Paraíba	PB	São José de Caiana	17632.8	Caatinga	2.6178	85.6281	14.3719	44.3937	7827.84	0	0	729	4	0	0.994543	0.0686792	4197.86	90.5051	0	90.5051	4107.36	0	0	0	0	11.88
2514404	Paraíba	PB	São José de Espinharas	72566.1	Caatinga	31.6916	98.918	1.08204	86.7236	62932	0	0	1117	34	14	0.958798	0.014573	42569.2	286.94	73.3365	360.276	42209	0	0	0	0	12.84
2514453	Paraíba	PB	São José dos Ramos	9818.9	Atlantic Forest	2.17391	87.3674	12.6326	9.5583	938.52	0	0	279	3	5	0.972125	0.12048	0.62481	106.822	159.804	266.627	-266.002	0	0	0	0	10.16
2514503	Paraíba	PB	São José de Piranhas	67731	Caatinga	17.5613	90.2519	9.74809	51.0488	34575.8	0	0	1778	20	0	0.988877	0.0478072	19153.4	636.175	190.708	826.882	18326.5	0	0	0	0	14.6
2514552	Paraíba	PB	São José de Princesa	15802.4	Caatinga	3.22581	91.5296	8.4704	41.6123	6575.76	0	0	2089	5	0	0.997612	0.075678	4230.25	61.4069	395.495	456.902	3773.34	0	0	0	0	9.12
2514602	Paraíba	PB	São José do Bonfim	13472.5	Caatinga	34.4262	92.9601	7.03986	89.473	12054.2	0	0	298	3	1	0.986755	0.0464955	7377.25	31.0175	0	31.0175	7346.24	0	0	0	0	16.62
2514651	Paraíba	PB	São José do Brejo do Cruz	25302.1	Caatinga	44.3038	99.736	0.264046	69.6236	17616.2	0	0	170	19	2	0.890052	0.0108571	9924.25	323.777	5.10242	328.88	9595.37	0	0	0	0	14.25
2514701	Paraíba	PB	São José do Sabugi	20691.9	Caatinga	61.0825	54.8816	45.1184	28.8218	5963.76	0	0	537	3	0	0.994444	0.029983	2702.91	179.291	0	179.291	2523.62	0	0	0	0	19.39
2514800	Paraíba	PB	São José dos Cordeiros	37679.6	Caatinga	1.27186	96.8869	3.11306	66.6361	25108.2	0	0	1107	9	3	0.989276	0.0279852	18570.4	158.582	0.151525	158.733	18411.7	0	0	0	0	7.8
2514909	Paraíba	PB	São Mamede	53073.2	Caatinga	22.9917	92.099	7.90103	87.8288	46613.5	0	0	533	28	7	0.93838	0.0128886	33827.7	138.497	24.3816	162.879	33664.8	0	0	0	0	22.61
2515005	Paraíba	PB	São Miguel de Taipu	9252.67	Atlantic Forest	8.98876	96.8296	3.17038	10.2911	952.2	0	0	581	6	4	0.98308	0.153489	0	218.752	340.77	559.522	-559.522	0	0	0	0	9.48
2515104	Paraíba	PB	São Sebastião de Lagoa de Roça	4996.44	Caatinga	8.37766	85.698	14.302	15.3253	765.72	0	0	718	0	0	1	0.614811	99.5758	27.2993	29.3716	56.6709	42.9049	0	0	0	0	14.5
2515203	Paraíba	PB	São Sebastião do Umbuzeiro	46057.6	Caatinga	19.1489	99.3039	0.696095	67.2881	30991.3	0	0	694	31	4	0.951989	0.0134364	16761.9	175.851	0	175.851	16586	0	0	0	0	15.84
2515302	Paraíba	PB	Sapé	31553.5	Atlantic Forest	15.3987	79.4868	20.5132	3.23793	1021.68	0	0	286	23	14	0.885449	0.137012	32.9638	477.264	1739.27	2216.53	-2183.57	0	0	0	0	17.4
2515401	Paraíba	PB	São Vicente do Seridó	27647.3	Caatinga	9.88746	91.0288	8.97117	57.2163	15818.8	0	0	962	19	4	0.97665	0.086826	12031.7	132.152	0	132.152	11899.6	0	0	0	0	11.16
2515500	Paraíba	PB	Serra Branca	68754	Caatinga	10.4721	95.0851	4.91492	72.8315	50074.6	0	0	965	70	5	0.927885	0.029313	32586.5	296.43	8.05261	304.483	32282.1	0	0	0	0	22.18
2515609	Paraíba	PB	Serra da Raiz	2908.2	Caatinga	34.1216	84.8107	15.1893	56.6206	1646.64	0	0	203	1	1	0.990244	0.156728	401.618	20.5201	0.155203	20.6753	380.942	0	0	0	0	18.78
2515708	Paraíba	PB	Serra Grande	8347.48	Caatinga	7.07071	86.0101	13.9899	61.4686	5131.08	0	0	649	0	0	1	0.0602139	3272.69	21.7745	0	21.7745	3250.91	0	0	0	0	12.82
2515807	Paraíba	PB	Serra Redonda	5590.58	Caatinga	0.533808	93.6215	6.37855	20.9989	1173.96	0	0	1596	2	0	0.998748	0.271463	50.0941	34.8333	0	34.8333	15.2608	0	0	0	0	13.47
2515906	Paraíba	PB	Serraria	6529.97	Caatinga	6.09911	84.0692	15.9308	35.7852	2336.76	0	0	351	9	1	0.972299	0.167416	137.412	44.8488	0	44.8488	92.5631	0	0	0	0	12.74
2515930	Paraíba	PB	Sertãozinho	3279.87	Caatinga	5.2459	91.7547	8.24532	18.4727	605.88	0	0	474	0	0	1	0.136722	128.854	30.2122	0.430572	30.6427	98.2111	0	0	0	0	17.9
2515971	Paraíba	PB	Sobrado	6174.32	Atlantic Forest	0.883978	95.8347	4.16531	1.69087	104.4	0	0	1629	1	0	0.999387	0.430212	0	83.632	267.442	351.074	-351.074	0	0	0	0	11.02
2516003	Paraíba	PB	Solânea	23297.2	Caatinga	7.39599	92.2255	7.77449	13.2397	3084.48	0	0	1029	47	11	0.946642	0.121955	281.899	149.511	0	149.511	132.388	0	0	0	0	17.17
2516102	Paraíba	PB	Soledade	56004.8	Caatinga	15.4946	55.1077	44.8923	65.983	36953.6	0	0	462	45	2	0.907662	0.0267956	22947.7	338.188	18.6764	356.864	22590.8	0	0	0	0	18.93
2516151	Paraíba	PB	Sossêgo	15474.9	Caatinga	11.655	96.4296	3.57041	39.4712	6108.12	0	0	451	5	5	0.978308	0.0437907	1512.5	141.431	8.00872	149.44	1363.06	0	0	0	0	11.53
2516201	Paraíba	PB	Sousa	73855.3	Caatinga	22.5557	97.5909	2.40912	48.6372	35921.2	0.223126	0.00458755	1349	42	15	0.959459	0.0823708	22144.6	522.9	959.241	1482.14	20662.5	0	0	164.79	0.223126	24.5
2516300	Paraíba	PB	Sumé	83807.7	Caatinga	16.4093	98.7889	1.21112	59.2059	49619.2	0	0	644	66	16	0.887052	0.0214729	28601.9	727.563	234.315	961.878	27640	0	0	0	0	20.19
2516409	Paraíba	PB	Tacima	24666.1	Caatinga	8.26446	90.0713	9.92868	2.48552	613.08	0	0	601	22	6	0.955485	0.0709342	585.012	333.501	1780.07	2113.57	-1528.56	0	0	0	0	14.12
2516508	Paraíba	PB	Taperoá	64416	Caatinga	4.44444	97.6285	2.3715	52.9041	34078.7	0	0	415	41	13	0.884861	0.0393374	18502.7	603.154	26.5734	629.727	17873	0	0	0	0	15.02
2516607	Paraíba	PB	Tavares	23733.1	Caatinga	10.4339	90.7684	9.23161	25.9869	6167.52	0	0	1113	28	2	0.973753	0.114254	3903.19	63.8915	282.154	346.045	3557.15	0	0	0	0	10.99
2516706	Paraíba	PB	Teixeira	16090.1	Caatinga	6.8369	80.9337	19.0663	44.9404	7230.96	0	0	835	3	0	0.99642	0.117929	3905.89	52.9496	0	52.9496	3852.94	0	0	0	0	23.01
2516755	Paraíba	PB	Tenório	10527.1	Caatinga	2.16606	85.859	14.141	65.4982	6895.08	0	0	447	8	3	0.975983	0.0423613	4685.42	44.8401	0	44.8401	4640.58	0	0	0	0	13.97
2516805	Paraíba	PB	Triunfo	21986.8	Caatinga	4.98753	92.5982	7.40181	23.4583	5157.72	0	0	727	0	1	0.998626	0.0854634	1858.37	89.6629	27.7577	117.421	1740.95	0	0	0	0	15.76
2516904	Paraíba	PB	Uiraúna	29450.1	Caatinga	6.21827	98.3138	1.68624	42.9053	12635.6	0	0	689	10	2	0.982882	0.0563085	6351.01	107.837	55.0573	162.894	6188.11	0	0	0	0	20.75
2517001	Paraíba	PB	Umbuzeiro	18655.5	Caatinga	5.46318	90.8773	9.12272	7.47576	1394.64	0	0	161	2	5	0.958333	0.129097	0	130.109	450.892	581	-581	0	0	0	0	14.93
2517100	Paraíba	PB	Várzea	19052.7	Caatinga	50.5929	73.6833	26.3167	65.2859	12438.7	0	0	247	7	2	0.964844	0.0178115	7694.38	92.7388	0	92.7388	7601.64	0	0	0	0	29.02
2517209	Paraíba	PB	Vieirópolis	14678	Caatinga	28.0992	92.174	7.82598	47.0074	6899.76	0	0	1077	5	1	0.99446	0.0852071	3214.79	66.4646	0	66.4646	3148.32	0	0	0	0	10.21
2517407	Paraíba	PB	Zabelê	10939.5	Caatinga	51.5789	82.9397	17.0603	34.9518	3823.56	0	0	349	9	0	0.97486	0.0289139	1224.63	65.9411	0	65.9411	1158.69	0	0	0	0	18.95
2600054	Pernambuco	PE	Abreu e Lima	12619.4	Atlantic Forest	2.9661	86.6929	13.3071	62.7918	7923.96	61.4375	0.978431	1247	4	5	0.992834	0.284668	1690.45	95.036	0	95.036	1595.41	0	0	7718.94	61.1672	32.77
2600104	Pernambuco	PE	Afogados da Ingazeira	37769.8	Caatinga	5.40037	87.1871	12.8129	38.8339	14667.5	0	0	2401	23	4	0.98888	0.0897797	5846.12	153.984	8.79961	162.784	5683.34	0	0	0	0	24.36
2600203	Pernambuco	PE	Afrânio	149061	Caatinga	2.03776	97.0232	2.97684	32.2946	48138.5	0	0	6985	21	3	0.996576	0.0315512	19989.6	714.631	487.411	1202.04	18787.5	0	0	0	0	11.41
2600302	Pernambuco	PE	Agrestina	20058.2	Atlantic Forest	6.08309	98.5047	1.49532	28.2426	5664.96	0	0	745	29	2	0.960052	0.110562	314.494	138.23	651.51	789.74	-475.246	0	0	0	0	12.5
2600401	Pernambuco	PE	Água Preta	53333.4	Atlantic Forest	32.4618	97.9124	2.08759	11.2543	6002.28	0	0	456	86	49	0.771574	0.0716402	68.144	1085.22	2073.72	3158.94	-3090.8	0	0	0	0	15.38
2600500	Pernambuco	PE	Águas Belas	88599.2	Caatinga	4.78768	98.0537	1.94628	16.4342	14560.6	0	0	3769	45	8	0.986133	0.0707122	1530.2	518.646	1858.96	2377.6	-847.398	11421.3	12.8909	11410.6	12.8788	12.59
2600609	Pernambuco	PE	Alagoinha	21645.4	Caatinga	1.53061	94.8701	5.12988	15.1548	3280.32	0	0	606	47	5	0.920973	0.122888	443.98	256.037	330.172	586.209	-142.228	22.77	0.105196	25.56	0.118085	16.83
2600708	Pernambuco	PE	Aliança	27213.5	Atlantic Forest	5.84192	87.0275	12.9725	5.55343	1511.28	0	0	928	63	24	0.914286	0.199173	1.65001	434.16	1172.59	1606.75	-1605.1	0	0	0	0	17.52
2600807	Pernambuco	PE	Altinho	45252.6	Caatinga	9.47783	90.449	9.55095	12.8741	5825.88	0	0	3382	16	3	0.994413	0.0849774	2773.62	158.271	897.817	1056.09	1717.53	0	0	0	0	13.5
2600906	Pernambuco	PE	Amaraji	23495.8	Atlantic Forest	17.3188	97.6969	2.30307	9.03991	2124	0	0	1385	33	17	0.965157	0.0962114	0	266.621	1047.56	1314.18	-1314.18	0	0	0	0	13.65
2601003	Pernambuco	PE	Angelim	11803.8	Atlantic Forest	3.31906	88.6629	11.3371	2.5009	295.2	0	0	737	7	1	0.989262	0.136046	14.1612	83.8648	330.121	413.986	-399.824	0	0	0	0	15.07
2601052	Pernambuco	PE	Araçoiaba	9638.18	Atlantic Forest	42.2018	99.3132	0.686813	24.7864	2388.96	38.0695	1	1128	10	7	0.985153	0.10451	584.362	64.1847	4.34226	68.527	515.835	0	0	3595.59	37.3057	17.89
2601102	Pernambuco	PE	Araripina	203740	Caatinga	1.89102	89.884	10.116	16.23	33067.1	58.7652	1	9615	18	2	0.997924	0.0657883	8291.67	752.84	1865.86	2618.7	5672.97	0	0	119766	58.7838	17.39
2601201	Pernambuco	PE	Arcoverde	32337.2	Caatinga	8.78378	96.3236	3.67638	30.6394	9907.92	0	0	353	15	6	0.94385	0.0785189	3116.43	236.698	218.707	455.406	2661.02	0	0	0	0	33.28
2601300	Pernambuco	PE	Barra de Guabiraba	12028.7	Atlantic Forest	27.4038	100	0	14.1382	1700.64	0	0	594	13	2	0.975369	0.0372419	0	118.911	408.002	526.913	-526.913	0	0	0	0	15.28
2601409	Pernambuco	PE	Barreiros	23338.1	Atlantic Forest	14.6802	74.4615	25.5385	10.443	2437.2	11.3153	1	982	22	26	0.953398	0.0962227	112.724	463.513	1346.8	1810.31	-1697.59	0	0	2729.52	11.6956	25.01
2601508	Pernambuco	PE	Belém de Maria	7514.19	Atlantic Forest	3.44203	98.2002	1.79982	10.3628	778.68	0	0	714	8	4	0.983471	0.162405	0	78.6146	49.0595	127.674	-127.674	0	0	0	0	15.3
2601607	Pernambuco	PE	Belém do São Francisco	183081	Caatinga	6.57985	98.2208	1.7792	83.8037	153429	0.376799	0.00449621	1998	112	32	0.932773	0.0185506	102255	670.381	46.2228	716.603	101538	430.74	0.235272	1129.05	0.616693	27.58
2601706	Pernambuco	PE	Belo Jardim	64770.2	Caatinga	3.36933	99.6569	0.343116	48.0254	31106.2	0	0	862	28	12	0.955654	0.0972132	14837.6	919.106	18.1222	937.228	13900.4	0	0	0	0	22.16
2601805	Pernambuco	PE	Betânia	124408	Caatinga	1.49343	98.7005	1.29954	67.7053	84231	0	0	308	60	26	0.781726	0.0209153	54623.4	631.402	104.51	735.912	53887.5	0	0	0	0	10.76
2601904	Pernambuco	PE	Bezerros	49082.1	Caatinga	6.02923	97.9548	2.04516	21.3094	10459.1	0	0	1078	61	28	0.923736	0.0757651	263.27	182.855	485.464	668.319	-405.05	0	0	0	0	15.59
2602001	Pernambuco	PE	Bodocó	161651	Caatinga	4.61659	95.0698	4.93015	11.4366	18487.4	39.4598	1	5802	23	5	0.995197	0.0565157	4082.12	906.33	3746.27	4652.6	-570.477	0	0	64035.7	39.6135	15.27
2602100	Pernambuco	PE	Bom Conselho	79204.9	Caatinga	11.2477	97.943	2.05696	17.8194	14113.8	0	0	3278	67	8	0.977632	0.0842699	1719.02	459.618	1416.32	1875.94	-156.925	0	0	0	0	16.57
2602209	Pernambuco	PE	Bom Jardim	21843.4	Caatinga	2.82029	92.3916	7.60843	2.27437	496.8	0	0	3794	3	0	0.99921	0.410493	0	133.814	849.959	983.773	-983.773	0	0	0	0	14.87
2602308	Pernambuco	PE	Bonito	38997.9	Atlantic Forest	8.51387	95.7896	4.21043	12.38	4827.96	0	0	572	92	6	0.853731	0.0956794	3.26225	312.38	727.319	1039.7	-1036.44	0	0	0	0	14.85
2602407	Pernambuco	PE	Brejão	15978.8	Caatinga	4.50262	97.8771	2.12293	16.6744	2664.36	0	0	459	14	2	0.966316	0.13796	0	52.5605	20.7194	73.2799	-73.2799	0	0	0	0	13.73
2602506	Pernambuco	PE	Brejinho	10627.7	Caatinga	24.7549	84.7336	15.2664	35.4727	3769.92	0	0	1510	1	0	0.999338	0.145048	2438.51	41.3279	0	41.3279	2397.18	0	0	0	0	14.12
2602605	Pernambuco	PE	Brejo da Madre de Deus	76235.1	Caatinga	9.61776	96.7331	3.26686	43.5971	33236.3	1.04645	0.0240027	3931	63	25	0.978104	0.0611658	13251.4	765.756	41.4243	807.18	12444.2	0	0	776.52	1.01859	11.09
2602704	Pernambuco	PE	Buenos Aires	9318.78	Atlantic Forest	5.19802	96.3056	3.69436	16.036	1494.36	0	0	483	16	5	0.958333	0.1929	86.5043	170.357	36.8633	207.221	-120.716	0	0	0	0	17.15
2602803	Pernambuco	PE	Buíque	132088	Caatinga	6.16218	97.7026	2.2974	21.7306	28703.5	8.50349	0.391314	4092	161	20	0.957641	0.0814521	5888.07	1157.54	3523.55	4681.09	1206.98	2043.36	1.54697	13204.4	9.9967	9.2
2602902	Pernambuco	PE	Cabo de Santo Agostinho	44873.8	Atlantic Forest	9.69856	94.5561	5.44395	13.2861	5961.96	5.5971	0.421276	298	168	85	0.540835	0.197341	66.4334	331.451	1362.45	1693.9	-1627.46	0	0	2483.91	5.53533	33.41
2603009	Pernambuco	PE	Cabrobó	165772	Caatinga	9.2437	94.6032	5.3968	64.663	107193	0	0	551	154	41	0.738606	0.0278878	62988.2	1146.93	29.8296	1176.76	61811.5	4571.28	2.75758	4508.01	2.71941	19.8
2603108	Pernambuco	PE	Cachoeirinha	17926.3	Caatinga	26.0056	92.7521	7.24785	9.1334	1637.28	0	0	1137	19	1	0.982714	0.0808965	523.972	186.804	536.523	723.327	-199.355	0	0	0	0	13.51
2603207	Pernambuco	PE	Caetés	29494.8	Caatinga	9.45225	93.3865	6.61347	16.1577	4765.68	0	0	4611	6	0	0.9987	0.260769	3302.4	140.911	692.113	833.024	2469.38	0	0	0	0	7.69
2603306	Pernambuco	PE	Calçado	12194.6	Atlantic Forest	4.31461	82.5382	17.4618	0.566807	69.12	0	0	1557	1	0	0.999358	0.304134	0	71.1612	367.149	438.31	-438.31	0	0	0	0	13.15
2603405	Pernambuco	PE	Calumbi	17931.6	Caatinga	1.84534	95.0487	4.95125	56.9686	10215.4	0	0	665	1	1	0.997001	0.0707932	6396.75	58.2042	16.1266	74.3308	6322.42	0	0	0	0	12.89
2603454	Pernambuco	PE	Camaragibe	5125.75	Atlantic Forest	45.4545	100	0	28.4025	1455.84	48.2909	1	22	12	4	0.578947	0	31.5332	0.0339708	14.9965	15.0304	16.5028	0	0	2528.73	49.3339	35.64
2603504	Pernambuco	PE	Camocim de São Félix	7247.71	Caatinga	7.69231	98.1369	1.86306	0.874207	63.36	0	0	238	3	2	0.979424	0.134949	0	30.0336	206.634	236.667	-236.667	0	0	0	0	13.4
2603603	Pernambuco	PE	Camutanga	3751.86	Atlantic Forest	52.5773	99.9082	0.0918139	27.6535	1037.52	0	0	113	9	2	0.91129	0.173209	11.5079	76.7927	56.3343	133.127	-121.619	0	0	0	0	20.86
2603702	Pernambuco	PE	Canhotinho	42317.1	Atlantic Forest	2.00904	96.5624	3.43755	12.7829	5409.36	0.0976201	0.00763676	1266	26	7	0.974596	0.091573	93.0786	521.308	1493.25	2014.56	-1921.48	0	0	40.23	0.095068	15.44
2603801	Pernambuco	PE	Capoeiras	33633.2	Caatinga	15.2674	95.6535	4.34648	6.82469	2295.36	0	0	3482	9	3	0.996566	0.192862	540.688	242.493	1224.29	1466.78	-926.09	0	0	0	0	10.45
2603900	Pernambuco	PE	Carnaíba	42780.5	Caatinga	21.2638	90.0261	9.97388	34.3166	14680.8	0	0	5115	8	2	0.998049	0.0997535	4252.6	142.792	5.76673	148.559	4104.04	0	0	0	0	15.24
2603926	Pernambuco	PE	Carnaubeira da Penha	100467	Caatinga	2.66798	92.8958	7.10424	75.3937	75746.2	0	0	432	50	17	0.865731	0.0331883	47965.5	263.72	0	263.72	47701.8	14119.4	14.0537	14141.9	14.0761	17.59
2604007	Pernambuco	PE	Carpina	14766.7	Atlantic Forest	17.803	99.6117	0.388274	4.31757	637.56	0	0	184	55	14	0.727273	0.0777599	2.66883	270.031	746.683	1016.71	-1014.04	0	0	0	0	33.82
2604106	Pernambuco	PE	Caruaru	92061.7	Atlantic Forest	6.99953	95.3899	4.61006	25.0928	23100.8	0	0	1265	259	60	0.798611	0.191804	6466.69	811.142	906.999	1718.14	4748.55	0	0	0	0	29.29
2604155	Pernambuco	PE	Casinhas	11586.9	Caatinga	5.23256	93.8221	6.17786	0.667998	77.4	0	0	285	18	0	0.940594	0.388619	0	82.9815	412.718	495.7	-495.7	0	0	0	0	11.15
2604205	Pernambuco	PE	Catende	20724.6	Atlantic Forest	3.56768	64.5956	35.4044	12.4409	2578.32	0	0	489	49	8	0.895604	0.132098	0.208808	335.555	628.503	964.058	-963.849	0	0	0	0	23.83
2604304	Pernambuco	PE	Cedro	14874.7	Caatinga	2.62857	74.13	25.87	9.75589	1451.16	3.06097	0.313756	519	2	0	0.996161	0.117481	681.631	103.114	196.714	299.828	381.803	0	0	479.7	3.22494	20.02
2604403	Pernambuco	PE	Chã de Alegria	4854.82	Atlantic Forest	14.3599	92.6709	7.32907	2.23943	108.72	0	0	1327	7	3	0.992521	0.206705	0	32.2845	154.933	187.217	-187.217	0	0	0	0	20.94
2604502	Pernambuco	PE	Chã Grande	8484.86	Atlantic Forest	7.41511	95.1272	4.87285	10.6665	905.04	0	0	1612	0	0	1	0.29832	0	59.1218	128.645	187.767	-187.767	0	0	0	0	14.78
2604601	Pernambuco	PE	Condado	8964.52	Atlantic Forest	2.75229	84.6402	15.3598	14.1879	1271.88	0	0	235	19	9	0.893536	0.0607937	4.02994	175.122	227.67	402.792	-398.762	0	0	0	0	21.98
2604700	Pernambuco	PE	Correntes	31779.5	Atlantic Forest	3.41463	95.7808	4.21917	6.30973	2005.2	0.127157	0.0201526	885	33	1	0.963003	0.0801224	0	263.971	600.093	864.063	-864.063	0	0	32.49	0.102236	15.33
2604809	Pernambuco	PE	Cortês	10131.7	Atlantic Forest	7.26496	99.7307	0.269286	7.42977	752.76	0	0	1107	5	11	0.985752	0.12486	0	104.047	520.995	625.042	-625.042	0	0	0	0	16.7
2604908	Pernambuco	PE	Cumaru	29223.4	Caatinga	13.7571	90.8275	9.17251	10.9909	3211.92	0	0	910	19	2	0.977444	0.127899	67.8413	226.24	335.797	562.036	-494.195	0	0	0	0	13.13
2605004	Pernambuco	PE	Cupira	9515.68	Atlantic Forest	1.11034	93.9542	6.04584	4.24856	404.28	0	0	2173	0	0	1	0.121113	0	38.3723	165.047	203.419	-203.419	0	0	0	0	15.76
2605103	Pernambuco	PE	Custódia	140414	Caatinga	5.81217	92.6297	7.37034	43.9385	61695.7	0	0	1593	67	16	0.950477	0.0338119	29870.6	1032.95	24.5488	1057.49	28813.1	0	0	0	0	15.46
2605152	Pernambuco	PE	Dormentes	153765	Caatinga	1.43381	99.4231	0.576885	16.2282	24953.4	0	0	4684	20	2	0.995325	0.0333008	5686.23	807.957	869.445	1677.4	4008.83	0	0	0	0	15.18
2605202	Pernambuco	PE	Escada	34220.3	Atlantic Forest	33.9416	97.3594	2.64059	6.2868	2151.36	0.125978	0.0200385	406	47	27	0.845833	0.103652	0	435.908	1835.66	2271.57	-2271.57	0	0	46.71	0.136498	24.43
2605301	Pernambuco	PE	Exu	133750	Caatinga	2.85909	96.2239	3.77613	15.9417	21322.1	50.2874	1	3681	47	5	0.98607	0.0435468	3686.2	1106.05	6116.94	7222.99	-3536.79	0	0	67367.5	50.3681	16.34
2605400	Pernambuco	PE	Feira Nova	10772.7	Atlantic Forest	3.11186	93.0351	6.9649	8.23083	886.68	0	0	278	25	0	0.917492	0.160801	0.277926	115.878	177.985	293.862	-293.584	0	0	0	0	12.78
2605459	Pernambuco	PE	Fernando de Noronha	1701.72	Atlantic Forest	39.0244	0	70.1149	0	0	98.8362	1	1	0	0	1	0	0	0	0	0	0	0	0	1679.04	98.667	39.58
2605509	Pernambuco	PE	Ferreiros	8864.61	Atlantic Forest	12.0879	98.3405	1.65948	4.56061	404.28	0	0	158	27	9	0.814433	0.0995386	1.68087	250.623	681.916	932.539	-930.858	0	0	0	0	17.34
2605608	Pernambuco	PE	Flores	99556.5	Caatinga	3.63636	91.2915	8.70854	47.1224	46913.4	0	0	3007	125	6	0.958254	0.0457046	20923.4	372.621	18.1966	390.818	20532.5	0	0	0	0	11.38
2605707	Pernambuco	PE	Floresta	364419	Caatinga	21.4945	92.1887	7.81129	83.8951	305730	2.18189	0.0260074	1695	153	80	0.879149	0.0115502	152677	784.644	85.6832	870.327	151807	7205.67	1.9773	15117.9	4.1485	28.44
2605806	Pernambuco	PE	Frei Miguelinho	21270.9	Caatinga	5.36367	91.1035	8.89647	26.2195	5577.12	0	0	266	8	5	0.953405	0.212715	2152.39	113.363	713.907	827.27	1325.12	0	0	0	0	8.42
2605905	Pernambuco	PE	Gameleira	25596.3	Atlantic Forest	12.2915	86.5274	13.4726	5.00978	1282.32	0	0	1083	41	16	0.95	0.096147	2.76575	548.403	1628.23	2176.63	-2173.87	0	0	0	0	23.15
2606002	Pernambuco	PE	Garanhuns	45855.5	Atlantic Forest	4.93071	96.83	3.16997	9.04877	4149.36	0	0	2200	31	3	0.984781	0.13191	40.5091	356.745	1001.66	1358.41	-1317.9	0	0	0	0	31.1
2606101	Pernambuco	PE	Glória do Goitá	23183.3	Atlantic Forest	3.99556	84.6673	15.3327	13.3529	3095.64	0	0	1031	42	5	0.956401	0.263852	31.2483	133.334	335.621	468.955	-437.707	0	0	0	0	15.73
2606200	Pernambuco	PE	Goiana	44581.7	Atlantic Forest	20.8333	98.068	1.93204	23.1439	10318	32.2561	1	201	49	31	0.715302	0.186517	862.954	853.859	448.127	1301.99	-439.032	0	0	14445	32.4012	30.97
2606309	Pernambuco	PE	Granito	52194.6	Caatinga	2.48092	88.9938	11.0062	19.3082	10077.8	0	0	1098	12	0	0.989189	0.0224101	1330.42	440.989	368.547	809.536	520.889	0	0	0	0	16.27
2606408	Pernambuco	PE	Gravatá	50678.9	Atlantic Forest	8.73528	98.1312	1.86876	28.8447	14618.2	0.0177589	0.000615673	2524	72	23	0.963727	0.0689031	3180.98	462.896	88.9771	551.873	2629.11	0	0	9	0.0177589	19.12
2606507	Pernambuco	PE	Iati	63514.1	Caatinga	3.08548	94.1131	5.8869	14.4246	9161.64	0	0	1515	47	5	0.966816	0.0634475	1032.02	471.542	1225.75	1697.29	-665.269	0	0	0	0	9.86
2606606	Pernambuco	PE	Ibimirim	190645	Caatinga	11.7801	91.942	8.05799	70.7158	134816	11.4534	0.161963	1103	81	33	0.906327	0.0236051	111122	1315.92	204.761	1520.68	109601	11741.7	6.15892	33596.8	17.6227	13.88
2606705	Pernambuco	PE	Ibirajuba	18959.7	Atlantic Forest	1.61616	91.8154	8.18463	0.106331	20.16	0	0	760	16	0	0.979381	0.0942697	0	133.165	876.552	1009.72	-1009.72	0	0	0	0	12.42
2606804	Pernambuco	PE	Igarassu	30556.2	Atlantic Forest	13.6187	99.9425	0.0575025	28.6669	8759.52	23.7065	0.826967	920	13	15	0.970464	0.129794	2195.38	453.188	108.861	562.049	1633.33	0	0	7207.11	23.5864	31.71
2606903	Pernambuco	PE	Iguaraci	83813.8	Caatinga	8.49629	94.7621	5.23792	53.285	44660.2	0	0	1238	72	19	0.931527	0.0271366	24823.5	502.403	17.458	519.861	24303.6	0	0	0	0	12.27
2607000	Pernambuco	PE	Inajá	116817	Caatinga	8.04094	98.2884	1.71158	65.1383	76092.5	0.0734997	0.00112836	622	61	14	0.892396	0.0342548	41130.2	639.901	144.096	783.997	40346.2	14924.8	12.7762	15134.8	12.956	14.52
2607109	Pernambuco	PE	Ingazeira	24367.1	Caatinga	16.8224	92.0504	7.94958	34.1679	8325.72	0	0	988	19	1	0.980159	0.038086	2854.65	193.507	37.4545	230.961	2623.69	0	0	0	0	18.68
2607208	Pernambuco	PE	Ipojuca	52711.1	Atlantic Forest	23.1799	96.7852	3.21478	8.742	4608	3.45958	0.395742	4645	41	24	0.9862	0.19402	274.547	768.356	1983.85	2752.21	-2477.66	0	0	1839.24	3.48929	22.39
2607307	Pernambuco	PE	Ipubi	69392.7	Caatinga	1.16521	95.1547	4.84535	13.0205	9035.28	74.0421	1	2662	13	4	0.993654	0.0658077	2075.32	464.835	1542.35	2007.19	68.137	0	0	51381.5	74.0445	13.88
2607406	Pernambuco	PE	Itacuruba	43003.6	Caatinga	55.1181	93.8986	6.10141	70.2067	30191.4	0	0	731	7	7	0.981208	0.00679807	19980.4	219.523	27.3707	246.893	19733.5	0	0	0	0	29.42
2607505	Pernambuco	PE	Itaíba	106170	Caatinga	6.28516	91.7542	8.24583	7.39122	7847.28	0	0	4042	80	14	0.977273	0.0640945	911.584	721.774	3763.92	4485.69	-3574.11	103.86	0.097824	114.57	0.107912	8.99
2607604	Pernambuco	PE	Ilha de Itamaracá	6668.43	Atlantic Forest	40.7407	84.0336	15.9664	0.361704	24.12	99.2365	1	36	14	1	0.705882	0.647468	11.0356	0.406595	6.9226	7.32919	3.7064	0	0	6646.77	99.6751	30.95
2607653	Pernambuco	PE	Itambé	30481.5	Atlantic Forest	8.3779	96.2464	3.75363	8.59447	2619.72	0	0	1449	54	21	0.950787	0.0691055	0	711.487	2186.59	2898.07	-2898.07	0	0	0	0	17.28
2607703	Pernambuco	PE	Itapetim	40485.4	Caatinga	13.7212	88.6501	11.3499	53.8017	21781.8	0	0	2157	9	3	0.994467	0.062955	9739.09	176.95	0	176.95	9562.14	0	0	0	0	15.75
2607752	Pernambuco	PE	Itapissuma	7423.6	Atlantic Forest	11.6667	100	0	13.3019	987.48	97.4875	1	75	4	7	0.872093	0.507925	80.2582	152.115	9.05938	161.175	-80.9165	0	0	7290.72	98.21	23.64
2607802	Pernambuco	PE	Itaquitinga	16273.6	Atlantic Forest	10.687	95.2141	4.78589	21.4757	3494.88	0	0	358	14	10	0.937173	0.0800018	227.903	161.305	13.0318	174.336	53.5665	0	0	0	0	19.06
2607901	Pernambuco	PE	Jaboatão dos Guararapes	25869.6	Atlantic Forest	7.86838	77.5042	22.4958	12.1917	3153.96	2.11313	0.173325	193	46	33	0.709559	0.29626	25.8283	134.732	312.951	447.683	-421.854	0	0	515.88	1.99415	38.85
2607950	Pernambuco	PE	Jaqueira	8720.91	Atlantic Forest	2.29508	70.7804	29.2196	14.9145	1300.68	0	0	273	17	8	0.916107	0.137224	68.991	171.026	387.997	559.024	-490.033	0	0	0	0	14.9
2608008	Pernambuco	PE	Jataúba	71460.7	Caatinga	5.74713	91.6468	8.35324	44.2676	31633.9	0	0	1011	130	34	0.860426	0.044714	10988.6	885.574	24.5221	910.096	10078.5	0	0	0	0	10.62
2608057	Pernambuco	PE	Jatobá	27786.4	Caatinga	3.06667	96.5985	3.40148	61.1846	17001	0	0	333	10	3	0.962428	0.116616	5411.74	99.1907	0	99.1907	5312.54	5631.48	20.267	5712.66	20.5592	22.98
2608107	Pernambuco	PE	João Alfredo	13987.1	Caatinga	1.97264	90.3081	9.69186	1.87115	261.72	0	0	125	20	4	0.838926	0.427844	14.5273	78.2912	528.83	607.121	-592.594	0	0	0	0	10.22
2608206	Pernambuco	PE	Joaquim Nabuco	12190.3	Atlantic Forest	40.0922	100	0	2.66671	325.08	0	0	365	3	8	0.970745	0.112173	0	148.478	564.477	712.955	-712.955	0	0	0	0	13.58
2608255	Pernambuco	PE	Jucati	12060.5	Atlantic Forest	2.1978	94.462	5.53797	0.370135	44.64	0	0	1688	0	0	1	0.358425	0	57.9829	421.137	479.12	-479.12	0	0	0	0	11.23
2608305	Pernambuco	PE	Jupi	10499.4	Atlantic Forest	3.5309	88.7437	11.2563	0.822904	86.4	0	0	1469	0	0	1	0.267685	0	51.5941	189.68	241.275	-241.275	0	0	0	0	13.56
2608404	Pernambuco	PE	Jurema	14825.5	Atlantic Forest	1.71858	95.1374	4.86262	5.49514	814.68	0	0	685	4	4	0.988456	0.160784	0	129.207	474.86	604.067	-604.067	0	0	0	0	8.06
2608453	Pernambuco	PE	Lagoa do Carro	6966.6	Atlantic Forest	5.6926	97.8045	2.19551	2.58892	180.36	0	0	21	6	7	0.617647	0.245439	0	117.719	512.686	630.404	-630.404	0	0	0	0	17.55
2608503	Pernambuco	PE	Lagoa de Itaenga	5728.22	Atlantic Forest	10.2259	99.8805	0.119481	5.05916	289.8	0	0	190	8	4	0.940594	0.244673	0	105.359	536.06	641.419	-641.419	0	0	0	0	14.7
2608602	Pernambuco	PE	Lagoa do Ouro	19876.2	Caatinga	1.0119	94.9663	5.03374	10.4326	2073.6	8.72958	0.836762	910	6	3	0.990207	0.136343	0	108.505	337.855	446.36	-446.36	0	0	1706.94	8.58785	10.75
2608701	Pernambuco	PE	Lagoa dos Gatos	22494.9	Atlantic Forest	5.8611	91.7578	8.2422	15.4611	3477.96	0	0	288	12	10	0.929032	0.133203	286.171	91.4375	227.073	318.51	-32.339	0	0	0	0	11.09
2608750	Pernambuco	PE	Lagoa Grande	184894	Caatinga	20.8423	94.4946	5.50538	68.8081	127222	0	0	2318	136	39	0.929803	0.0288689	83354.9	758.676	487.818	1246.49	82108.4	0	0	0	0	18.52
2608800	Pernambuco	PE	Lajedo	18909.7	Atlantic Forest	7.98956	89.5434	10.4566	0.228454	43.2	0.884308	1	1343	16	2	0.986774	0.241865	0	103.632	570.141	673.772	-673.772	0	0	168.3	0.890019	16.44
2608909	Pernambuco	PE	Limoeiro	27374.1	Atlantic Forest	3.7881	92.9129	7.0871	14.8371	4061.52	0	0	3407	32	7	0.988683	0.164808	314.549	301.193	608.687	909.88	-595.331	0	0	0	0	26.43
2609006	Pernambuco	PE	Macaparana	10804.9	Atlantic Forest	10.7784	94.8158	5.1842	17.4287	1883.16	0	0	122	16	2	0.871429	0.321603	41.0798	159.424	156.967	316.391	-275.311	0	0	0	0	17.27
2609105	Pernambuco	PE	Machados	6003.67	Caatinga	3.04	98.4631	1.53686	9.43823	566.64	0	0	439	2	0	0.995465	0.245691	80.1476	54.5611	75.9766	130.538	-50.3902	0	0	0	0	14.92
2609154	Pernambuco	PE	Manari	34472.7	Caatinga	1.53578	94.8144	5.18558	28.6087	9862.2	0	0	3009	3	2	0.998341	0.237767	7193.22	136.8	135.061	271.861	6921.36	0	0	0	0	6.27
2609204	Pernambuco	PE	Maraial	19986.7	Atlantic Forest	11.9318	99.9638	0.036191	18.9108	3779.64	0	0	77	29	16	0.631148	0.0602743	55.8273	282.617	151.424	434.041	-378.214	0	0	0	0	12.87
2609303	Pernambuco	PE	Mirandiba	82168.2	Caatinga	6.97306	92.4407	7.55933	60.6861	49864.7	0	0	919	37	4	0.957292	0.0261015	29527.5	372.038	100.291	472.329	29055.2	717.3	0.872966	679.32	0.826743	19.16
2609402	Pernambuco	PE	Moreno	19607.4	Atlantic Forest	16.8391	96.6928	3.30722	11.5193	2258.64	4.10861	0.35667	1474	33	22	0.964029	0.129058	0	132.653	297.445	430.098	-430.098	0	0	818.91	4.17654	24.78
2609501	Pernambuco	PE	Nazaré da Mata	13057.3	Atlantic Forest	20.9901	97.0774	2.92259	9.88965	1291.32	0	0	1397	32	11	0.970139	0.0996714	0	403.708	471.753	875.461	-875.461	0	0	0	0	26.12
2609600	Pernambuco	PE	Olinda	4168.17	Atlantic Forest	9.77011	85.101	14.899	4.53436	189	0	0	59	0	1	0.983333	1.33703	3.85608	3.34159	9.80923	13.1508	-9.29474	0	0	0	0	45.71
2609709	Pernambuco	PE	Orobó	13866.3	Caatinga	3.41199	92.8588	7.14123	3.49451	484.56	0	0	317	15	1	0.951952	0.408848	46.3931	63.7424	552.92	616.663	-570.27	0	0	0	0	14.77
2609808	Pernambuco	PE	Orocó	55476.4	Caatinga	47.0803	93.4157	6.58427	64.6744	35879	0	0	1897	20	6	0.986479	0.0699429	23386.6	658.907	49.1236	708.03	22678.6	0.9	0.00162231	0	0	19.97
2609907	Pernambuco	PE	Ouricuri	237940	Caatinga	2.36138	93.494	6.50603	23.951	56989.1	0	0	9846	24	3	0.997265	0.0487308	21105.4	1144	1536.42	2680.43	18425	0	0	0	0	15.59
2610004	Pernambuco	PE	Palmares	33929.4	Atlantic Forest	5.54124	92.4829	7.5171	9.02616	3062.52	0	0	864	57	25	0.913319	0.124828	2.20648	608.066	1601.4	2209.47	-2207.26	0	0	0	0	27.41
2610103	Pernambuco	PE	Palmeirina	16879.7	Atlantic Forest	1.84382	96.5665	3.43345	8.22596	1388.52	0	0	970	0	4	0.995893	0.0671099	0.281863	108.393	0.213331	108.606	-108.324	0	0	0	0	16.65
2610202	Pernambuco	PE	Panelas	38043	Atlantic Forest	8.33965	89.3309	10.6691	5.63142	2142.36	0	0	1590	21	1	0.986352	0.129525	0	224.93	1016.39	1241.32	-1241.32	0	0	0	0	11.16
2610301	Pernambuco	PE	Paranatama	18537.3	Caatinga	2.12565	95.5485	4.45154	10.3374	1916.28	0	0	3002	8	1	0.997011	0.168677	809.741	139.648	345.672	485.319	324.422	0	0	0	0	11.42
2610400	Pernambuco	PE	Parnamirim	262145	Caatinga	6.75606	97.8881	2.11187	58.0443	152160	0.0722349	0.00124448	2113	153	42	0.915511	0.0152439	94010.6	1761.03	2963.1	4724.13	89286.5	0	0	197.01	0.0751532	19.4
2610509	Pernambuco	PE	Passira	32676	Atlantic Forest	6.59679	95.6175	4.38247	19.83	6479.64	0	0	212	54	13	0.759857	0.169297	498.504	195.363	31.5488	226.912	271.593	0	0	0	0	13.08
2610608	Pernambuco	PE	Paudalho	27477.6	Atlantic Forest	19.3971	92.1729	7.82712	17.1146	4702.68	10.6555	0.622598	1631	46	23	0.959412	0.199783	828.993	299.932	562.683	862.615	-33.6227	0	0	2995.92	10.9031	23.38
2610707	Pernambuco	PE	Paulista	9731.26	Atlantic Forest	8.88031	69.4355	30.5645	30.7015	2987.64	20.3449	0.66267	522	12	3	0.972067	0	139.073	10.7791	85.2529	96.032	43.0406	0	0	1968.75	20.2312	46.26
2610806	Pernambuco	PE	Pedra	92148.4	Caatinga	8.85167	97.7415	2.25852	19.8615	18302	0	0	1051	135	25	0.867878	0.0353244	5650.66	1034.49	3972.93	5007.42	643.242	253.17	0.274742	260.19	0.28236	17.59
2610905	Pernambuco	PE	Pesqueira	98088.1	Caatinga	5.78369	93.0785	6.92154	23.6476	23195.5	0	0	3581	88	25	0.96941	0.0754602	4166.08	980.667	936.529	1917.2	2248.88	26879	27.4029	26950.4	27.4757	22.1
2611002	Pernambuco	PE	Petrolândia	105660	Caatinga	57.4553	98.8712	1.12878	73.8476	78027.5	0	0	363	56	17	0.832569	0.0380846	62567	852.762	180.502	1033.26	61533.8	2521.35	2.38628	2524.14	2.38892	25.43
2611101	Pernambuco	PE	Petrolina	456190	Caatinga	33.6374	99.1676	0.832379	62.4309	284804	2.1225	0.0339976	5896	219	81	0.951582	0.0772375	173866	1535.59	338.1	1873.69	171993	0	0	9616.86	2.10808	36.35
2611200	Pernambuco	PE	Poção	20433.1	Caatinga	0.835946	90.5788	9.42119	19.7556	4036.68	0	0	217	10	17	0.889344	0.101032	961.703	150.355	2.9226	153.278	808.425	1581.48	7.73979	1501.56	7.34866	14.19
2611309	Pernambuco	PE	Pombos	23987.7	Atlantic Forest	2.93454	98.3021	1.69786	9.07814	2177.64	0	0	3755	21	7	0.992598	0.141143	0.763434	139.417	307.518	446.935	-446.172	0	0	0	0	13.97
2611408	Pernambuco	PE	Primavera	11311.3	Atlantic Forest	5.10638	99.3248	0.67519	3.3195	375.48	0	0	843	28	7	0.960137	0.169146	0	90.0848	509.091	599.176	-599.176	0	0	0	0	16.34
2611507	Pernambuco	PE	Quipapá	23061.9	Atlantic Forest	0.700832	95.3676	4.63243	8.07515	1862.28	0	0	188	55	16	0.725869	0.178448	81.9699	360.406	657.688	1018.09	-936.124	0	0	0	0	10.56
2611533	Pernambuco	PE	Quixaba	21070.7	Caatinga	4.16667	85.5709	14.4291	10.8167	2279.16	0	0	1826	2	0	0.998906	0.0745573	315.157	70.8997	27.8686	98.7683	216.389	0	0	0	0	10.55
2611606	Pernambuco	PE	Recife	21843.7	Atlantic Forest	16.4706	79.0977	20.9023	20.6718	4515.48	23.1007	1	394	32	5	0.914153	0	124.63	2.58939	164.411	167.001	-42.3709	0	0	5060.97	23.1691	49.73
2611705	Pernambuco	PE	Riacho das Almas	31400.5	Caatinga	3.40025	95.9488	4.05115	16.6182	5218.2	0	0	588	54	6	0.907407	0.143651	93.5514	191.278	90.3221	281.6	-188.048	0	0	0	0	10.29
2611804	Pernambuco	PE	Ribeirão	28973.5	Atlantic Forest	12.7907	91.0278	8.9722	3.78346	1096.2	0	0	988	40	13	0.949087	0.12461	0	413.458	1441.79	1855.25	-1855.25	0	0	0	0	23.56
2611903	Pernambuco	PE	Rio Formoso	22746	Atlantic Forest	21.2996	88.1138	11.8862	10.0169	2278.44	61.1847	1	391	25	7	0.92435	0.176435	3.68802	443.774	536.904	980.677	-976.989	0	0	13900.7	61.1127	23.66
2612000	Pernambuco	PE	Sairé	18936.6	Atlantic Forest	5.78114	99.1101	0.889856	15.3132	2899.8	0	0	1206	13	1	0.988525	0.0994034	29.9788	97.2345	86.3652	183.6	-153.621	0	0	0	0	9.95
2612109	Pernambuco	PE	Salgadinho	8721.78	Caatinga	0.948276	98.3431	1.65685	24.1919	2109.96	0	0	59	29	2	0.655556	0.223623	495.767	81.7797	168.121	249.9	245.867	0	0	0	0	13.18
2612208	Pernambuco	PE	Salgueiro	168683	Caatinga	3.45609	96.4838	3.51618	63.9624	107893	0	0	712	153	19	0.80543	0.0272211	63964.2	927.342	153.777	1081.12	62883	1060.02	0.628411	1054.71	0.625263	28.88
2612307	Pernambuco	PE	Saloá	25155.1	Caatinga	4.05405	93.0508	6.94918	13.2364	3329.64	0	0	735	36	6	0.945946	0.116438	109.43	156.526	136.479	293.005	-183.575	0	0	0	0	11.62
2612406	Pernambuco	PE	Sanharó	26868.8	Caatinga	41.8685	94.4984	5.50162	23.4218	6293.16	0	0	856	76	0	0.918455	0.135943	1110.22	329.394	392.66	722.054	388.163	0	0	0	0	16.43
2612455	Pernambuco	PE	Santa Cruz	125595	Caatinga	1.91048	89.5298	10.4702	44.4146	55782.4	0	0	3168	13	1	0.9956	0.0285374	28901.6	665.342	634.558	1299.9	27601.7	0	0	0	0	12.41
2612471	Pernambuco	PE	Santa Cruz da Baixa Verde	11493.2	Caatinga	5.72597	91.4154	8.58458	4.04064	464.4	0	0	2759	0	0	1	0.252641	276.126	122.535	562.181	684.716	-408.59	0	0	0	0	16.17
2612505	Pernambuco	PE	Santa Cruz do Capibaribe	33531.1	Caatinga	32.3907	94.2168	5.78318	71.7249	24050.2	0	0	109	35	15	0.685535	0.0343858	15533.4	177.106	105.887	282.993	15250.4	0	0	0	0	16.59
2612554	Pernambuco	PE	Santa Filomena	100505	Caatinga	0.794492	95.6626	4.33742	30.4967	30650.8	0	0	3495	12	0	0.996578	0.0294788	9310.95	653.552	57.2378	710.789	8600.16	0	0	0	0	10.61
2612604	Pernambuco	PE	Santa Maria da Boa Vista	300120	Caatinga	39.8017	93.0464	6.95361	72.7792	218425	0	0	1401	223	51	0.836418	0.0375976	143193	1894.28	337.561	2231.84	140961	0	0	0	0	19.05
2612703	Pernambuco	PE	Santa Maria do Cambucá	9214.85	Caatinga	5.11388	95.5922	4.40776	0	0	0	1	228	21	1	0.912	0.501688	0	63.8669	571.739	635.606	-635.606	0	0	0	0	9.72
2612802	Pernambuco	PE	Santa Terezinha	20032.1	Caatinga	2.19665	92.0288	7.97117	48.3064	9676.8	0	0	1693	1	0	0.99941	0.0823299	3268.38	60.2437	0	60.2437	3208.14	0	0	0	0	17.48
2612901	Pernambuco	PE	São Benedito do Sul	16047.9	Atlantic Forest	6.90449	88.1912	11.8088	14.6531	2351.52	0	0	77	31	12	0.641667	0.0952758	209.002	244.488	92.9569	337.445	-128.444	0	0	0	0	13.55
2613008	Pernambuco	PE	São Bento do Una	71915.2	Caatinga	27.0613	95.3151	4.68492	12.8666	9253.08	0	0	3886	88	17	0.973691	0.148811	1884.02	850.981	2064.17	2915.15	-1031.13	0	0	0	0	13.48
2613107	Pernambuco	PE	São Caitano	38246.8	Caatinga	2.73256	95.1951	4.8049	23.5954	9024.48	1.02197	0.0433122	1862	57	3	0.968783	0.0980924	2545.52	296.633	549.667	846.299	1699.22	0	0	396.63	1.03703	12.38
2613206	Pernambuco	PE	São João	25833.6	Atlantic Forest	1.92993	88.0575	11.9425	9.78957	2529	0	0	1845	10	1	0.994073	0.203347	30.6505	208.364	948.624	1156.99	-1126.34	0	0	0	0	11.61
2613305	Pernambuco	PE	São Joaquim do Monte	23207.1	Atlantic Forest	1.29199	93.6256	6.3744	8.86538	2057.4	0	0	310	26	5	0.909091	0.0945228	37.5829	126.602	1204.09	1330.69	-1293.1	0	0	0	0	9.48
2613404	Pernambuco	PE	São José da Coroa Grande	6933.85	Atlantic Forest	14.7482	95.2575	4.7425	13.8936	963.36	5.97071	0.429746	133	9	7	0.892617	0.373198	0	168.308	239.888	408.196	-408.196	0	0	436.68	6.2978	25.4
2613503	Pernambuco	PE	São José do Belmonte	147410	Caatinga	10.5999	94.8733	5.1267	35.8514	52848.4	0	0	1938	114	3	0.943066	0.0443024	25006.7	881.222	613.552	1494.77	23511.9	0	0	0	0	19.27
2613602	Pernambuco	PE	São José do Egito	79414.9	Caatinga	12.4018	87.5884	12.4116	46.6231	37025.6	0	0	5271	25	6	0.994153	0.0624085	18503.7	352.33	0.0118554	352.341	18151.3	0	0	0	0	20.02
2613701	Pernambuco	PE	São Lourenço da Mata	26210.8	Atlantic Forest	8.94737	95.9041	4.09588	12.5536	3290.4	2.7267	0.217205	320	100	27	0.715884	0.0965732	147.195	180.74	284.162	464.903	-317.708	0	0	752.49	2.87092	28.12
2613800	Pernambuco	PE	São Vicente Ferrer	11398.6	Caatinga	7.91738	96.6524	3.3476	27.973	3188.52	0	0	350	14	2	0.956284	0.176394	406.842	69.1637	21.8529	91.0166	315.826	0	0	0	0	13.01
2613909	Pernambuco	PE	Serra Talhada	298003	Caatinga	6.33444	95.9255	4.07446	51.0036	151992	0	0	4249	316	37	0.923294	0.0279583	80225.1	1771.07	271.634	2042.7	78182.4	0	0	0	0	26.05
2614006	Pernambuco	PE	Serrita	153845	Caatinga	4.40402	95.6396	4.36037	44.8053	68930.6	5.12231	0.114324	2282	74	20	0.960438	0.0271487	29885.2	1728.71	433.847	2162.56	27722.7	0	0	7995.87	5.19736	19.66
2614105	Pernambuco	PE	Sertânia	242154	Caatinga	5.35368	99.4144	0.585642	49.6455	120219	0.0847765	0.00170764	1589	127	56	0.896727	0.0222602	60978.1	1670.83	210.365	1881.19	59096.9	0	0	64.35	0.026574	20.12
2614204	Pernambuco	PE	Sirinhaém	37461.3	Atlantic Forest	3.84615	42.938	57.062	12.6591	4742.28	27.418	1	509	32	16	0.913824	0.229828	129.048	821.728	1552.92	2374.64	-2245.6	0	0	10210.1	27.2551	19.61
2614303	Pernambuco	PE	Moreilândia	40339.5	Caatinga	2.58065	91.3728	8.62715	27.8723	11243.5	31.0756	1	1222	4	1	0.995925	0.0335501	4333.04	344.637	314.904	659.54	3673.5	0	0	12682.4	31.4391	18.47
2614402	Pernambuco	PE	Solidão	13839.9	Caatinga	0.235849	92.1076	7.89238	53.2641	7371.72	0	0	1109	0	0	1	0.116194	3523.56	22.0896	0	22.0896	3501.47	0	0	0	0	14.64
2614501	Pernambuco	PE	Surubim	25285.7	Caatinga	4.57174	90.9867	9.01335	10.5228	2660.76	0	0	3450	23	5	0.991949	0.23795	154.941	211.938	1036.28	1248.22	-1093.28	0	0	0	0	20.76
2614600	Pernambuco	PE	Tabira	38800.8	Caatinga	4.99728	88.0723	11.9277	36.7146	14245.6	0	0	4027	3	0	0.999256	0.0727608	6575.33	98.0601	44.1079	142.168	6433.16	0	0	0	0	16.69
2614709	Pernambuco	PE	Tacaimbó	22760.2	Caatinga	4.47257	98.9955	1.00447	29.4704	6707.52	0.822883	0.0279224	1492	33	5	0.975163	0.0935115	2938.77	195.281	302.906	498.187	2440.58	0	0	202.77	0.890897	12.28
2614808	Pernambuco	PE	Tacaratu	126454	Caatinga	1.89202	93.4933	6.50672	75.6276	95634	0.149035	0.00197064	2628	39	7	0.982797	0.0427431	63330.6	168.339	0	168.339	63162.3	7783.11	6.1549	7898.4	6.24607	15.62
2614857	Pernambuco	PE	Tamandaré	21430.8	Atlantic Forest	48.3745	76.8127	23.1873	12.5768	2695.32	52.5192	1	322	39	14	0.858667	0.112216	20.4059	473.125	420.666	893.791	-873.385	0	0	11310.8	52.7784	21.07
2615003	Pernambuco	PE	Taquaritinga do Norte	47518.7	Caatinga	9.5446	99.9389	0.0611413	67.6829	32162	0	0	288	106	34	0.672897	0.0762871	17762.1	298.38	143.642	442.022	17320.1	0	0	0	0	15.59
2615102	Pernambuco	PE	Terezinha	15145.1	Atlantic Forest	2.19595	95.8292	4.17083	3.82223	578.88	0	0	1119	7	1	0.992902	0.107018	1.01987	67.7678	622.942	690.709	-689.69	0	0	0	0	13.25
2615201	Pernambuco	PE	Terra Nova	29618	Caatinga	1.41129	98.9701	1.02986	57.3449	16984.4	0	0	1599	7	0	0.995641	0.0507341	12017.2	211.011	0.00697517	211.018	11806.1	0	0	0	0	19.95
2615300	Pernambuco	PE	Timbaúba	29298.7	Atlantic Forest	8.58586	98.0918	1.9082	20.2162	5923.08	0	0	1394	84	26	0.926862	0.0999893	599.228	576.97	504.296	1081.27	-482.037	0	0	0	0	21.29
2615409	Pernambuco	PE	Toritama	2570.43	Caatinga	11.7647	100	0	22.5627	579.96	0	0	516	0	0	1	0.31049	476.835	15.5479	23.3784	38.9263	437.909	0	0	0	0	14.33
2615508	Pernambuco	PE	Tracunhaém	13549.8	Atlantic Forest	6.71378	97.8626	2.13745	3.61068	489.24	0	0	158	22	9	0.835979	0.0547768	230.228	204.942	629.059	834.001	-603.773	0	0	0.54	0.0039853	16.23
2615607	Pernambuco	PE	Trindade	29576.7	Caatinga	2.26969	92.5251	7.47487	19.8314	5865.48	13.6582	0.688716	2873	1	1	0.999304	0.0468947	977.912	111.21	115.936	227.146	750.766	0	0	4103.64	13.8746	17.02
2615706	Pernambuco	PE	Triunfo	19152	Caatinga	2.18659	90.9767	9.02333	27.5	5266.8	0	0	1966	8	0	0.995947	0.167079	2199.86	67.8466	142.1	209.947	1989.92	0	0	0	0	24.75
2615805	Pernambuco	PE	Tupanatinga	95048.1	Caatinga	9.1133	98.6892	1.31082	39.8144	37842.8	30.5324	0.766869	2167	41	9	0.977447	0.065122	3193.3	549.404	1075.45	1624.86	1568.44	8137.26	8.5612	37228.9	39.1684	9.85
2615904	Pernambuco	PE	Tuparetama	17857.1	Caatinga	11.8908	97.4026	2.5974	43.6565	7795.8	0	0	760	15	0	0.980645	0.0401545	3391.02	111.886	0	111.886	3279.14	0	0	0	0	17.7
2616001	Pernambuco	PE	Venturosa	33548.5	Caatinga	3.45596	94.7901	5.20993	22.7985	7648.56	0	0	3308	18	1	0.994289	0.0730972	2415.73	274.713	588.685	863.398	1552.34	199.8	0.595556	198.45	0.591532	15.15
2616100	Pernambuco	PE	Verdejante	47604.2	Caatinga	1.5186	94.2113	5.7887	58.0138	27617	0	0	666	27	2	0.958273	0.0485046	16934.6	227.485	42.7573	270.242	16664.4	0	0	0	0	17.78
2616183	Pernambuco	PE	Vertente do Lério	7363.12	Caatinga	2.71248	97.6479	2.35206	5.98442	440.64	0	0	186	3	0	0.984127	0.270899	0	65.88	337.535	403.414	-403.414	0	0	0	0	10.41
2616209	Pernambuco	PE	Vertentes	19632.6	Caatinga	5.45775	95.303	4.69699	48.4954	9520.92	0	0	340	48	6	0.862944	0.13552	6004.18	75.8684	67.6626	143.531	5860.65	0	0	0	0	14.02
2616308	Pernambuco	PE	Vicência	22801.9	Caatinga	16.183	96.9622	3.03776	20.0573	4573.44	0	0	205	33	11	0.823293	0.237319	681.352	410.295	216.185	626.48	54.8715	0	0	0	0	17.06
2616407	Pernambuco	PE	Vitória de Santo Antão	33594.4	Atlantic Forest	4.96377	95.4337	4.56632	8.36281	2809.44	0	0	5293	13	9	0.995861	0.209455	0.0160528	260.814	453.077	713.891	-713.875	0	0	0	0	23.26
2616506	Pernambuco	PE	Xexéu	11081.3	Atlantic Forest	6.84932	56.3627	43.6373	13.7583	1524.6	0.0332992	0.00242031	131	14	19	0.79878	0.132852	0	260.655	239.596	500.252	-500.252	0	0	1.17	0.0105583	17.81
2700102	Alagoas	AL	Água Branca	46884.9	Caatinga	2.11119	90.7212	9.2788	37.677	17664.8	2.31791	0.0615205	801	20	6	0.968561	0.137459	5113.26	91.6434	1.12387	92.7673	5020.49	0	0	1086.75	2.31791	13.27
2700201	Alagoas	AL	Anadia	18613.6	Atlantic Forest	9.87654	98.832	1.168	3.66506	682.2	0	0	176	14	5	0.902564	0.136612	0	254.199	1831.13	2085.33	-2085.33	0	0	0	0	16.21
2700300	Alagoas	AL	Arapiraca	34565.7	Caatinga	6.27662	84.9113	15.0887	0.335361	115.92	0	0	1437	34	27	0.959279	0.409488	0	402.305	3025.56	3427.87	-3427.87	0	0	0	0	23.87
2700409	Alagoas	AL	Atalaia	53326.1	Atlantic Forest	47.7169	99.1905	0.809547	4.12278	2198.52	0	0	251	69	58	0.664021	0.122173	24.8758	1209.79	5604.62	6814.4	-6789.53	0	0	0	0	12.42
2700508	Alagoas	AL	Barra de Santo Antônio	13163.4	Atlantic Forest	59.0909	100	0	25.2645	3325.68	4.20483	0.166432	383	22	5	0.934146	0.0253006	375.598	258.228	44.5622	302.79	72.8081	0	0	548.64	4.16791	14.22
2700607	Alagoas	AL	Barra de São Miguel	7661.62	Atlantic Forest	69.5652	100	0	19.6313	1504.08	0	0	49	5	2	0.875	0.0686951	0.308436	122.876	340.979	463.856	-463.547	0	0	0	0	22.65
2700706	Alagoas	AL	Batalha	31950.1	Caatinga	7.91667	93.4431	6.55689	23.227	7421.04	0	0	543	14	4	0.967914	0.0628875	1368.12	248.793	19.7521	268.545	1099.57	0	0	0	0	17.09
2700805	Alagoas	AL	Belém	6665.58	Atlantic Forest	2.42326	91.9556	8.04444	1.35562	90.36	0	0	242	3	0	0.987755	0.193663	0	38.3926	380.208	418.6	-418.6	0	0	0	0	16.14
2700904	Alagoas	AL	Belo Monte	33326.1	Caatinga	27.524	99.0705	0.929489	28.9848	9659.52	0	0	796	10	1	0.986369	0.0573169	1351.91	272.667	2.67139	275.338	1076.58	0	0	0	0	7.86
2701001	Alagoas	AL	Boca da Mata	18597.4	Atlantic Forest	12.3529	100	0	6.41316	1192.68	0	0	155	44	4	0.763547	0.155047	0	380.306	1199.47	1579.78	-1579.78	0	0	0	0	19.69
2701100	Alagoas	AL	Branquinha	16525.2	Atlantic Forest	45.5296	99.4706	0.529387	18.4845	3054.6	38.573	1	63	20	14	0.649485	0.0763254	498.818	325.699	1013.06	1338.76	-839.938	0	0	6418.26	38.8393	8.51
2701209	Alagoas	AL	Cacimbinhas	27376.9	Caatinga	8.07175	96.0839	3.9161	10.7513	2943.36	0	0	554	4	7	0.980531	0.0616042	4.14778	250.526	327.47	577.997	-573.849	0	0	0	0	10.93
2701308	Alagoas	AL	Cajueiro	9435.74	Atlantic Forest	14.9351	83.2581	16.7419	3.0713	289.8	0	0	68	15	12	0.715789	0.116245	0	202.526	1147.91	1350.44	-1350.44	0	0	0	0	14.23
2701357	Alagoas	AL	Campestre	6591.06	Atlantic Forest	11.1111	100	0	2.16293	142.56	0	0	45	32	5	0.54878	0.0495146	0	128.425	837.574	965.998	-965.998	0	0	0	0	17.76
2701407	Alagoas	AL	Campo Alegre	31271	Atlantic Forest	6.40342	99.464	0.536008	5.75497	1799.64	0	0	72	26	18	0.62069	0.240687	1.30704	730.935	2878.92	3609.85	-3608.55	0	0	0	0	14.86
2701506	Alagoas	AL	Campo Grande	16998.9	Atlantic Forest	1.46042	98.8163	1.18375	1.60104	272.16	0	0	211	8	2	0.954751	0.108622	0	129.981	733.578	863.559	-863.559	420.57	2.4741	425.97	2.50587	8.86
2701605	Alagoas	AL	Canapi	60278.2	Caatinga	5.05376	92.4262	7.57376	9.24095	5570.28	0	0	607	20	8	0.955906	0.0757436	1070.1	225.191	1790.3	2015.49	-945.386	0	0	0	0	9.29
2701704	Alagoas	AL	Capela	25756.2	Atlantic Forest	13.75	97.6786	2.32138	5.44132	1401.48	0	0	349	81	14	0.786036	0.055294	0	502.258	2552.66	3054.92	-3054.92	0	0	0	0	17.53
2701803	Alagoas	AL	Carneiros	10185.3	Caatinga	2.90023	83.7252	16.2748	0.410001	41.76	0	0	428	1	1	0.995349	0.153211	0	45.4071	331.468	376.875	-376.875	0	0	0	0	11.11
2701902	Alagoas	AL	Chã Preta	16946.6	Atlantic Forest	12.64	99.666	0.333952	6.81483	1154.88	0	0	188	49	5	0.77686	0.0497622	0	320.729	1357.6	1678.33	-1678.33	0	0	0	0	17.12
2702009	Alagoas	AL	Coité do Nóia	8875.92	Atlantic Forest	8.01724	88.9997	11.0003	1.73593	154.08	0	0	2518	1	0	0.999603	0.331752	0	51.305	427.748	479.053	-479.053	0	0	0	0	9.17
2702108	Alagoas	AL	Colônia Leopoldina	20789.6	Atlantic Forest	8.00781	89.9338	10.0662	17.396	3616.56	69.3132	1	49	3	5	0.859649	0.0715575	91.5538	285.294	557.658	842.952	-751.398	952.29	4.58062	14313.5	68.8495	14.29
2702207	Alagoas	AL	Coqueiro Seco	3960.84	Atlantic Forest	33.3333	100	0	18.2052	721.08	43.175	1	179	2	4	0.967568	0.0493096	51.6476	47.8695	16.7031	64.5725	-12.9249	0	0	1693.35	42.7523	20.78
2702306	Alagoas	AL	Coruripe	89863.1	Atlantic Forest	62.7934	99.7047	0.295324	13.4132	12053.5	0.00801218	0.000597336	1713	69	28	0.946409	0.0316462	214.443	2028.2	2399.97	4428.17	-4213.73	0	0	9.36	0.0104158	18.71
2702355	Alagoas	AL	Craíbas	27954.8	Caatinga	3.44906	89.4213	10.5787	3.96511	1108.44	0	0	3253	29	6	0.989355	0.23444	16.6922	364.302	1996.5	2360.8	-2344.11	0	0	0	0	9.51
2702405	Alagoas	AL	Delmiro Gouveia	62669.4	Caatinga	18.6131	99.447	0.553036	37.0659	23229	11.6809	0.315138	602	22	8	0.952532	0.0820987	5654.09	531.762	6.96378	538.726	5115.37	0	0	7085.7	11.3065	16.92
2702504	Alagoas	AL	Dois Riachos	13985.4	Caatinga	3.33525	91.107	8.893	3.74276	523.44	0	0	1721	0	1	0.999419	0.170135	0	62.0081	265.883	327.891	-327.891	0	0	0	0	9.52
2702553	Alagoas	AL	Estrela de Alagoas	26077.3	Caatinga	1.4553	96.2713	3.7287	7.72947	2015.64	0	0	4414	12	0	0.997289	0.243851	37.7292	146.363	428.613	574.976	-537.247	0	0	0	0	7.3
2702603	Alagoas	AL	Feira Grande	17805.6	Caatinga	1.82159	91.3067	8.6933	1.20097	213.84	0	0	725	40	4	0.942783	0.435809	0	83.5827	685.482	769.064	-769.064	114.12	0.640921	108.72	0.610594	9.01
2702702	Alagoas	AL	Feliz Deserto	10980.2	Atlantic Forest	5.28053	99.0138	0.986244	7.30151	801.72	40.1181	1	849	4	2	0.992982	0.0462629	0	123.842	138.504	262.346	-262.346	0	0	4297.59	39.1395	15.11
2702801	Alagoas	AL	Flexeiras	33305.5	Atlantic Forest	9.45122	97.9993	2.00069	15.6212	5202.72	33.424	1	335	29	29	0.852417	0.0425309	245.79	789.437	1851.95	2641.39	-2395.6	0	0	11091.1	33.3013	11.17
2702900	Alagoas	AL	Girau do Ponciano	51435.5	Caatinga	8.22242	94.1012	5.89876	10.6246	5464.8	0	0	431	87	25	0.793738	0.208294	499.059	527.372	1862	2389.38	-1890.32	0	0	0	0	10
2703007	Alagoas	AL	Ibateguara	26531.3	Atlantic Forest	4.89691	100	0	15.4346	4095	50.8212	1	257	10	10	0.927798	0.0490295	399.834	290.963	588.432	879.395	-479.561	0	0	13415.6	50.5651	8.82
2703106	Alagoas	AL	Igaci	33475.7	Caatinga	3.0744	91.7617	8.23827	1.17865	394.56	0	0	3170	16	1	0.994666	0.23567	0	222.202	2134.03	2356.23	-2356.23	0	0	0	0	10.56
2703205	Alagoas	AL	Igreja Nova	42703.1	Caatinga	16.0546	99.8479	0.152051	0.589278	251.64	0	0	1878	16	6	0.988421	0.139748	0	497.306	2898.81	3396.11	-3396.11	5.94	0.01391	7.92	0.0185467	9.55
2703304	Alagoas	AL	Inhapi	37202.5	Caatinga	2.4366	91.2286	8.77138	8.53976	3177	0	0	4590	2	0	0.999564	0.103639	359.303	97.0203	407.869	504.889	-145.586	0	0	0	0	6.46
2703403	Alagoas	AL	Jacaré dos Homens	14950.2	Caatinga	47.1455	96.1576	3.84241	7.07229	1057.32	0	0	465	9	2	0.976891	0.0607843	0	87.974	366.597	454.571	-454.571	0	0	0	0	11.56
2703502	Alagoas	AL	Jacuípe	20874.1	Atlantic Forest	23.0769	98.2975	1.70249	7.21757	1506.6	0	0	413	29	17	0.899782	0.0436447	0	425.347	1806.31	2231.65	-2231.65	0	0	0	0	12.49
2703601	Alagoas	AL	Japaratinga	8594.89	Atlantic Forest	14.4231	100	0	10.5509	906.84	3.12779	0.296447	902	13	3	0.982571	0.182751	10.309	151.681	375.631	527.313	-517.004	0	0	256.95	2.98957	16.26
2703700	Alagoas	AL	Jaramataia	10371.5	Caatinga	9.16442	99.9162	0.0837784	16.4771	1708.92	0	0	399	4	0	0.990074	0.102783	143.838	138.832	116.847	255.679	-111.84	0	0	0	0	12.34
2703759	Alagoas	AL	Jequiá da Praia	33493.2	Atlantic Forest	46.2185	100	0	13.5409	4535.28	5.87187	0.43364	176	24	18	0.807339	0.0929501	1.19577	1065.44	1637.15	2702.59	-2701.4	0	0	1962.54	5.85951	11.91
2703809	Alagoas	AL	Joaquim Gomes	29829.3	Atlantic Forest	27.5969	99.0609	0.939069	20.7726	6196.32	78.1033	1	204	21	10	0.868085	0.0820075	574.064	582.548	863.339	1445.89	-871.823	6488.73	21.7529	25399.2	85.1484	7.82
2703908	Alagoas	AL	Jundiá	8879.42	Atlantic Forest	16.0839	99.2411	0.758871	2.96371	263.16	0	0	267	11	2	0.953571	0.0494962	0	236.446	853.241	1089.69	-1089.69	0	0	0	0	14.35
2704005	Alagoas	AL	Junqueiro	24772.6	Atlantic Forest	5.92149	98.5	1.49996	2.46757	611.28	0.501724	0.203327	1961	25	3	0.985923	0.262592	0	281.336	1856.26	2137.59	-2137.59	0	0	124.29	0.501724	14.94
2704104	Alagoas	AL	Lagoa da Canoa	8362.21	Caatinga	3.89452	89.7962	10.2038	0	0	0	1	487	34	1	0.93295	0.432586	0	75.7554	676.161	751.917	-751.917	0	0	0	0	12.76
2704203	Alagoas	AL	Limoeiro de Anadia	30920.7	Atlantic Forest	1.14367	98.7508	1.24918	1.80229	557.28	0	0	1077	7	2	0.991713	0.296779	0	249.954	2050.39	2300.34	-2300.34	0	0	0	0	11.43
2704302	Alagoas	AL	Maceió	50955.6	Atlantic Forest	24.2424	99.6391	0.360945	17.1142	8720.64	6.59516	0.385362	232	67	56	0.653521	0.00579141	352.135	1012.29	675.779	1688.07	-1335.94	0	0	3290.13	6.45686	41.91
2704401	Alagoas	AL	Major Isidoro	44885	Caatinga	6.01266	98.0826	1.91743	11.576	5195.88	0	0	1241	26	1	0.978707	0.0856715	101.626	476.038	1429.09	1905.13	-1803.51	0	0	0	0	13.48
2704500	Alagoas	AL	Maragogi	33404.9	Atlantic Forest	19.6145	97.1104	2.88956	13.9086	4646.16	1.62246	0.116651	910	15	37	0.945946	0.110888	100.852	557.316	732.957	1290.27	-1189.42	0	0	550.08	1.6467	17.59
2704609	Alagoas	AL	Maravilha	33237.5	Caatinga	2.16263	90.9595	9.04053	15.0802	5012.28	0	0	1457	4	0	0.997262	0.0689659	629.958	135.511	352.015	487.526	142.432	0	0	0	0	13.63
2704708	Alagoas	AL	Marechal Deodoro	33214.2	Atlantic Forest	22.1739	99.9896	0.0104232	14.2822	4743.72	20.2435	1	456	59	22	0.849162	0.0344033	111.084	755.294	1332.75	2088.05	-1976.96	0	0	6773.94	20.3947	26.16
2704807	Alagoas	AL	Maribondo	18010.9	Atlantic Forest	16.3142	97.9575	2.04255	2.31061	416.16	0	0	137	11	9	0.872611	0.0708451	0	207.297	2043.75	2251.04	-2251.04	0	0	0	0	16.14
2704906	Alagoas	AL	Mar Vermelho	9174.18	Atlantic Forest	2.9703	99.3056	0.694363	0.8319	76.32	0	0	252	3	1	0.984375	0.0873374	0	106.54	1013.03	1119.57	-1119.57	0	0	0	0	16
2705002	Alagoas	AL	Mata Grande	91473.2	Caatinga	5.72363	92.7655	7.23447	37.8721	34642.8	0	0	638	29	15	0.935484	0.0850023	17719.5	193.271	529.861	723.132	16996.4	0	0	0	0	9.49
2705101	Alagoas	AL	Matriz de Camaragibe	23834.6	Atlantic Forest	34.3173	100	0	10.9852	2618.28	0.07401	0.00673725	405	25	19	0.902004	0.0217758	61.4336	492.94	1117.35	1610.29	-1548.86	3164.22	13.2757	3155.4	13.2387	17.59
2705200	Alagoas	AL	Messias	11415.7	Atlantic Forest	12.1951	99.6525	0.347458	13.1945	1506.24	17.4518	1	142	12	15	0.840237	0.0380001	3.01049	300.271	376.449	676.719	-673.709	0	0	1988.46	17.4187	16.26
2705309	Alagoas	AL	Minador do Negrão	16760.5	Caatinga	3.7336	97.8752	2.12479	11.3216	1897.56	0	0	1285	4	0	0.996897	0.0744919	244.869	168.106	442.629	610.735	-365.866	0	0	0	0	9.32
2705408	Alagoas	AL	Monteirópolis	8660.45	Caatinga	24.7368	99.9183	0.0817439	0.752386	65.16	0	0	1343	0	0	1	0.194867	0	37.4068	347.434	384.841	-384.841	0	0	0	0	11.04
2705507	Alagoas	AL	Murici	41803	Atlantic Forest	38.6364	99.9733	0.0267081	18.7238	7827.12	56.6408	1	104	52	34	0.547368	0.0321466	539.602	1008.4	2269.42	3277.83	-2738.22	0	0	23821.6	56.9852	13.82
2705606	Alagoas	AL	Novo Lino	21554.9	Atlantic Forest	5.69106	94.4508	5.54924	9.42634	2031.84	19.9366	1	233	36	14	0.823322	0.0679807	125.563	477.63	1922.16	2399.79	-2274.23	1176.48	5.45806	4653.54	21.5892	12.91
2705705	Alagoas	AL	Olho d'Água das Flores	19132.4	Caatinga	11.3099	92.9749	7.02513	6.72681	1287	0	0	1095	0	0	1	0.143516	0	67.6976	378.775	446.473	-446.473	0	0	0	0	16.62
2705804	Alagoas	AL	Olho d'Água do Casado	32143.2	Caatinga	3.88199	99.2722	0.727763	29.5083	9484.92	9.03661	0.30624	137	30	4	0.80117	0.0580266	1706.63	163.049	128.764	291.813	1414.81	0	0	2826.81	8.79441	9.83
2705903	Alagoas	AL	Olho d'Água Grande	11700.7	Caatinga	0.543971	99.3746	0.625391	15.836	1852.92	0	0	382	4	2	0.984536	0.129574	47.9183	91.5376	27.932	119.47	-71.5513	0	0	0	0	10.34
2706000	Alagoas	AL	Olivença	17571	Caatinga	1.83767	92.9745	7.02546	1.10842	194.76	0	0	2694	0	1	0.999629	0.178167	0	65.1698	387.833	453.003	-453.003	0	0	0	0	8.93
2706109	Alagoas	AL	Ouro Branco	19656.2	Caatinga	9.1922	95.0858	4.91424	0.258239	50.76	0.136446	0.528369	2574	0	0	1	0.0810743	0	96.7738	690.214	786.988	-786.988	0	0	26.82	0.136446	16.11
2706208	Alagoas	AL	Palestina	3820.65	Caatinga	0.714286	98.1741	1.82593	5.72887	218.88	0	0	324	4	0	0.987805	0.150741	0	26.6807	0.124426	26.8052	-26.8052	0	0	0	0	15.98
2706307	Alagoas	AL	Palmeira dos Índios	45096.1	Caatinga	3.03704	94.3364	5.66362	7.92867	3575.52	0	0	1281	44	1	0.966063	0.164161	674.524	193.67	2341.12	2534.79	-1860.26	7066.62	15.6701	7066.62	15.6701	22.89
2706406	Alagoas	AL	Pão de Açúcar	69369.7	Caatinga	2.80936	95.8723	4.12765	31.8511	22095	0	0	2714	31	1	0.988347	0.0667615	3471.6	398.975	5.96707	404.942	3066.65	0	0	0	0	18.25
2706422	Alagoas	AL	Pariconha	25409.9	Caatinga	1.18182	92.7387	7.26128	29.68	7541.64	0	0	249	3	0	0.988095	0.112633	3577.18	95.8063	1.67537	97.4816	3479.7	226.8	0.892566	226.8	0.892566	10.12
2706448	Alagoas	AL	Paripueira	9285.26	Atlantic Forest	30.2083	100	0	27.5546	2558.52	0.130853	0.00474884	142	3	8	0.928105	0.060666	353.481	187.251	65.0147	252.265	101.215	0	0	11.97	0.128914	19.27
2706505	Alagoas	AL	Passo de Camaragibe	25167.1	Atlantic Forest	35.5769	81.3447	18.6553	17.9706	4522.68	5.31623	0.295829	327	30	23	0.860526	0.0859542	70.1108	399.655	756.806	1156.46	-1086.35	0	0	1310.94	5.20894	11.99
2706604	Alagoas	AL	Paulo Jacinto	11845.9	Atlantic Forest	8.04954	92.2891	7.71089	0.343411	40.68	0	0	133	11	3	0.904762	0.0765699	0	112.682	1017.26	1129.94	-1129.94	0	0	0	0	19.14
2706703	Alagoas	AL	Penedo	68988	Atlantic Forest	38.6766	99.104	0.89604	8.33049	5747.04	5.49343	0.659437	1194	14	13	0.977887	0.0877801	200.033	1096.01	1210.27	2306.29	-2106.25	0	0	3782.25	5.48247	24.38
2706802	Alagoas	AL	Piaçabuçu	24001.6	Atlantic Forest	2.75229	100	0	10.5338	2528.28	79.1367	1	675	2	1	0.995575	0.146406	0	433.869	255.922	689.79	-689.79	0	0	19128.8	79.698	14.76
2706901	Alagoas	AL	Pilar	25106.8	Atlantic Forest	43.5897	100	0	13.0726	3282.12	0	0	107	43	32	0.587912	0.0207483	0.40996	641.208	968.501	1609.71	-1609.3	0	0	0	0	20.64
2707008	Alagoas	AL	Pindoba	11708.6	Atlantic Forest	9.09091	99.6294	0.370566	1.02386	119.88	0	0	34	17	18	0.492754	0.0394625	0	134.138	1448.4	1582.54	-1582.54	0	0	0	0	12.64
2707107	Alagoas	AL	Piranhas	41011.4	Caatinga	17.8445	93.9891	6.01095	26.048	10682.6	3.08109	0.118285	902	19	3	0.97619	0.0949586	2427.11	282.752	128.832	411.584	2015.53	0	0	1285.38	3.1342	17
2707206	Alagoas	AL	Poço das Trincheiras	28426.1	Caatinga	1.77049	94.4075	5.59252	11.0561	3142.8	0	0	2021	2	1	0.998518	0.143486	49.1129	144.236	106.733	250.968	-201.855	0	0	0	0	6.75
2707305	Alagoas	AL	Porto Calvo	31323.3	Atlantic Forest	11.5192	99.388	0.611987	8.93355	2798.28	0.468917	0.0524894	527	20	30	0.913345	0.0610695	0.31631	770.07	1944.51	2714.58	-2714.26	0	0	138.87	0.443345	20.19
2707404	Alagoas	AL	Porto de Pedras	25739.8	Atlantic Forest	17.8295	100	0	14.6994	3783.6	0.596508	0.0405804	702	38	29	0.912874	0.0530378	99.0527	608.425	671.519	1279.94	-1180.89	0	0	165.78	0.64406	15.23
2707503	Alagoas	AL	Porto Real do Colégio	23667.9	Caatinga	9.34034	99.2358	0.764243	1.70205	402.84	0	0	1172	6	1	0.994063	0.183556	0	133.751	527.041	660.792	-660.792	1215.9	5.13735	1226.7	5.18298	13.46
2707602	Alagoas	AL	Quebrangulo	31983.1	Atlantic Forest	6.47572	98.8411	1.15886	9.66096	3089.88	8.14563	0.843149	249	47	0	0.841216	0.0512	0	184.292	1482.73	1667.03	-1667.03	0	0	2641.32	8.25847	13.02
2707701	Alagoas	AL	Rio Largo	29911.2	Atlantic Forest	23.4568	99.4468	0.553209	19.2763	5765.76	0.259067	0.0134397	251	18	26	0.850847	0.15953	338.883	692.535	457.763	1150.3	-811.415	0	0	71.46	0.238907	24.35
2707800	Alagoas	AL	Roteiro	12924.3	Atlantic Forest	95.4545	100	0	13.3896	1730.52	0	0	101	25	2	0.789062	0.0231733	0	215.439	890.229	1105.67	-1105.67	0	0	0	0	9.07
2707909	Alagoas	AL	Santa Luzia do Norte	2885.73	Atlantic Forest	18.75	100	0	28.2812	816.12	22.7453	0.804257	199	4	2	0.970732	0.0780243	57.4555	59.3168	14.9352	74.252	-16.7965	0	0	669.15	23.1882	19.56
2708006	Alagoas	AL	Santana do Ipanema	43788.1	Caatinga	2.76447	95.8684	4.13163	14.4721	6337.08	0.101945	0.00704425	3692	1	1	0.999459	0.165459	387.871	197.92	295.134	493.054	-105.183	0	0	44.64	0.101945	18.92
2708105	Alagoas	AL	Santana do Mundaú	22540.8	Atlantic Forest	4.44588	96.9598	3.04019	6.9442	1565.28	0	0	124	35	10	0.733728	0.0802134	0	249.302	585.666	834.968	-834.968	0	0	0	0	10.82
2708204	Alagoas	AL	São Brás	13994.6	Caatinga	1.20724	98.4124	1.58757	22.1306	3097.08	0	0	91	5	1	0.938144	0.0798993	72.7069	110.791	4.39189	115.183	-42.4763	3478.32	24.8548	3467.25	24.7757	16.93
2708303	Alagoas	AL	São José da Laje	25663.9	Atlantic Forest	10.4121	99.8243	0.175697	14.7359	3781.8	24.8998	1	1048	13	3	0.984962	0.0939105	432.376	418.202	1210.26	1628.46	-1196.08	0	0	6382.44	24.8693	16.24
2708402	Alagoas	AL	São José da Tapera	49450.1	Caatinga	3.02076	92.4727	7.52726	18.5496	9172.8	0	0	3105	11	0	0.99647	0.156198	1517.24	180.305	91.7246	272.03	1245.21	0	0	0	0	11.84
2708501	Alagoas	AL	São Luís do Quitunde	39736.9	Atlantic Forest	13.2906	83.5387	16.4613	10.7429	4268.88	0.076327	0.00710491	242	81	42	0.663014	0.100474	84.7689	1039.95	1761.2	2801.15	-2716.38	0	0	28.08	0.0706647	13.26
2708600	Alagoas	AL	São Miguel dos Campos	36088.4	Atlantic Forest	67.6768	100	0	10.2149	3686.4	0	0	350	35	10	0.886076	0.0213805	15.6457	730.33	938.16	1668.49	-1652.84	0	0	0	0	24.21
2708709	Alagoas	AL	São Miguel dos Milagres	7674.48	Atlantic Forest	29.6703	85.3754	14.6246	23.4919	1802.88	0.198189	0.0084365	416	13	9	0.949772	0.241143	126.336	162.677	146.116	308.793	-182.457	0	0	9.63	0.125481	19.6
2708808	Alagoas	AL	São Sebastião	31517	Atlantic Forest	3.35758	95.2486	4.7514	2.29248	722.52	0	0	1380	34	1	0.975265	0.246714	0	388	2479.03	2867.03	-2867.03	1234.53	3.91703	1232.82	3.9116	12.01
2708907	Alagoas	AL	Satuba	3597.42	Atlantic Forest	27.3973	99.9698	0.030248	10.4275	375.12	12.3388	1	211	8	3	0.95045	0.174495	57.3358	104.027	138.743	242.77	-185.434	0	0	457.74	12.7241	31.21
2708956	Alagoas	AL	Senador Rui Palmeira	34199.1	Caatinga	2.24033	94.4221	5.57791	12.5677	4298.04	0	0	1685	8	0	0.995275	0.110252	357.533	111.056	176.49	287.546	69.9875	0	0	0	0	8.2
2709004	Alagoas	AL	Tanque d'Arca	12476.2	Atlantic Forest	1.30152	96.8324	3.16755	2.30552	287.64	0.410463	0.178035	177	9	2	0.941489	0.123806	0	121.702	1184.96	1306.66	-1306.66	0	0	51.21	0.410463	11.38
2709103	Alagoas	AL	Taquarana	15329.2	Atlantic Forest	1.22434	92.291	7.70904	1.02158	156.6	0	0	3412	3	4	0.997953	0.325589	0	116.689	942.421	1059.11	-1059.11	0	0	0	0	10.5
2709152	Alagoas	AL	Teotônio Vilela	29922.6	Atlantic Forest	5.45145	99.2341	0.765857	6.79274	2032.56	0	0	264	34	7	0.865574	0.0683509	30.8183	352.352	1692.28	2044.63	-2013.82	0	0	0	0	14.85
2709202	Alagoas	AL	Traipu	68578.5	Caatinga	12.8263	95.6639	4.33606	25.2431	17311.3	0	0	1565	81	17	0.94107	0.0861878	63.6152	170.55	64.6187	235.169	-171.554	267.75	0.390428	267.75	0.390428	11.87
2709301	Alagoas	AL	União dos Palmares	42072.3	Atlantic Forest	14.117	98.7719	1.22809	10.037	4222.8	58.1345	1	139	15	21	0.794286	0.121616	264.829	760.47	2317.76	3078.23	-2813.4	0	0	24524.9	58.2924	18.02
2709400	Alagoas	AL	Viçosa	37161.4	Atlantic Forest	6.52455	99.4242	0.575835	3.48943	1296.72	0	0	107	48	31	0.575269	0.0575837	0	615.342	3791.02	4406.36	-4406.36	0	0	0	0	17.23
2800100	Sergipe	SE	Amparo de São Francisco	3513.3	Atlantic Forest	24.812	100	0	0.122961	4.32	0	0	65	0	1	0.984848	0.0530537	0	106.522	161.547	268.068	-268.068	0	0	0	0	26.42
2800209	Sergipe	SE	Aquidabã	35900.7	Atlantic Forest	8.5958	98.4509	1.54911	3.37832	1212.84	0	0	1101	15	1	0.985676	0.0937994	0	242.361	666.795	909.156	-909.156	0	0	0	0	16.14
2800308	Sergipe	SE	Aracaju	18185.9	Atlantic Forest	9.09091	100	0	10.9351	1988.64	0	0	57	8	18	0.686747	0	1.76412	58.4657	47.1786	105.644	-103.88	0	0	0	0	53.09
2800407	Sergipe	SE	Arauá	19906.8	Atlantic Forest	13.7576	99.2319	0.768101	8.39473	1671.12	0	0	477	27	6	0.935294	0.125711	0	303.969	764.293	1068.26	-1068.26	0	0	0	0	14.34
2800506	Sergipe	SE	Areia Branca	14813.5	Atlantic Forest	2.26469	98.6916	1.30841	11.7987	1747.8	41.1781	1	446	8	2	0.97807	0.254253	21.3213	114.65	526.118	640.768	-619.446	0	0	6111.36	41.2552	15.19
2800605	Sergipe	SE	Barra dos Coqueiros	8959.82	Atlantic Forest	8.56164	100	0	17.2811	1548.36	0	0	173	51	19	0.711934	2.42773	0	151.7	3.92924	155.629	-155.629	0	0	0	0	28.99
2800670	Sergipe	SE	Boquim	20614	Atlantic Forest	15.4882	99.3519	0.64806	2.80819	578.88	0	0	874	17	3	0.977629	0.2055	0	237.106	992.177	1229.28	-1229.28	0	0	0	0	19.94
2800704	Sergipe	SE	Brejo Grande	14885.9	Atlantic Forest	5.96659	94.14	5.86002	13.1948	1964.16	0	0	68	4	3	0.906667	0.171236	0	415.217	464.902	880.119	-880.119	0	0	0	0	15.05
2801009	Sergipe	SE	Campo do Brito	20148.6	Caatinga	10.1542	99.7679	0.232138	6.81634	1373.4	0.560584	0.0822412	668	14	11	0.963925	0.193215	604.555	58.8446	126.907	185.752	418.803	0	0	121.5	0.603018	15.91
2801108	Sergipe	SE	Canhoba	17025.6	Atlantic Forest	21.9963	98.5183	1.4817	0.917675	156.24	0	0	198	13	4	0.92093	0.0657893	0	154.006	745.228	899.234	-899.234	0	0	0	0	16.14
2801207	Sergipe	SE	Canindé de São Francisco	90225.3	Caatinga	30.5831	95.3354	4.66462	27.1018	24452.6	7.20456	0.265834	379	44	22	0.851685	0.0480087	7039.56	1063.16	2155.36	3218.52	3821.04	0	0	6607.44	7.32327	15.28
2801306	Sergipe	SE	Capela	44246.3	Atlantic Forest	10.4874	98.7254	1.27457	9.15494	4050.72	2.02532	0.221227	454	57	14	0.864762	0.0911256	56.4017	568.357	1771.47	2339.83	-2283.43	0	0	896.13	2.02532	19.99
2801405	Sergipe	SE	Carira	63650.1	Caatinga	21.8824	97.9389	2.06115	4.01175	2553.48	0.000282796	7.0492e-05	1692	32	5	0.9786	0.0575976	0	661.518	4269.62	4931.14	-4931.14	0	0	0.09	0.000141398	12.26
2801504	Sergipe	SE	Carmópolis	4565.89	Atlantic Forest	29.2683	99.9058	0.0942063	6.85957	313.2	0	0	99	4	3	0.933962	0.24901	0	93.2136	270.368	363.581	-363.581	0	0	0	0	30.73
2801603	Sergipe	SE	Cedro de São João	8371.11	Atlantic Forest	21.0345	100	0	3.50921	293.76	0	0	1411	3	1	0.997173	0.0275384	0	80.9902	235.553	316.543	-316.543	0	0	0	0	26.05
2801702	Sergipe	SE	Cristinápolis	23618.8	Atlantic Forest	13.6612	97.4344	2.56559	10.7015	2527.56	0	0	521	20	8	0.948998	0.13693	0	265.871	354.768	620.639	-620.639	0	0	0	0	14.97
2801900	Sergipe	SE	Cumbe	12839.4	Atlantic Forest	0.979192	99.2054	0.79456	5.41707	695.52	0	0	334	8	4	0.965318	0.051814	0	236.531	583.757	820.287	-820.287	0	0	0	0	18.72
2802007	Sergipe	SE	Divina Pastora	9032.91	Atlantic Forest	5.84795	97.9829	2.01707	15.7385	1421.64	0	0	495	15	2	0.966797	0.0992255	0	175.11	214.705	389.814	-389.814	0	0	0	0	25.75
2802106	Sergipe	SE	Estância	64449.2	Atlantic Forest	14.1449	99.388	0.612035	13.7237	8844.84	0	0	741	194	73	0.735119	0.0935466	781.208	1296.37	1534.92	2831.29	-2050.08	0	0	0	0	27.38
2802205	Sergipe	SE	Feira Nova	18327.4	Caatinga	14.3791	97.0921	2.90787	3.47086	636.12	0	0	1003	6	2	0.992087	0.033856	0	151.629	333.79	485.419	-485.419	0	0	0	0	15.14
2802304	Sergipe	SE	Frei Paulo	40036.6	Caatinga	13.895	99.346	0.653962	1.16534	466.56	0.255816	0.219522	2071	17	1	0.991383	0.0659469	68.2477	214.153	2216.62	2430.77	-2362.52	0	0	102.51	0.256041	14.03
2802403	Sergipe	SE	Gararu	65436.3	Caatinga	7.25769	98.9288	1.0712	18.7322	12257.6	0	0	1277	22	3	0.980799	0.044544	185.181	374.331	1124.36	1498.69	-1313.51	0	0	0	0	15.82
2802502	Sergipe	SE	General Maynard	1979.3	Atlantic Forest	12.8571	99.2093	0.790698	12.6226	249.84	0	0	210	2	0	0.990566	0.222845	0	37.171	117.497	154.668	-154.668	0	0	0	0	32.32
2802601	Sergipe	SE	Gracho Cardoso	24253.4	Atlantic Forest	4.13793	99.9123	0.087715	6.47761	1571.04	0	0	414	6	1	0.983373	0.0466163	0	234.497	396.608	631.105	-631.105	0	0	0	0	14.5
2802700	Sergipe	SE	Ilha das Flores	5464.02	Atlantic Forest	27.4286	98.9415	1.05847	6.55562	358.2	0	0	277	0	1	0.996403	0.149887	0	134.543	97.9918	232.534	-232.534	0	0	0	0	16.89
2802809	Sergipe	SE	Indiaroba	31471.2	Atlantic Forest	15.8504	99.7039	0.296112	20.4976	6450.84	0	0	851	77	23	0.894848	0.152561	471.149	675.766	11.2174	686.984	-215.835	0	0	0	0	17.51
2802908	Sergipe	SE	Itabaiana	33576.2	Atlantic Forest	5.13901	97.4717	2.52826	1.32308	444.24	4.59217	1	3123	27	3	0.990485	0.279517	0	212.777	1815.05	2027.83	-2027.83	0	0	1528.74	4.55304	20.43
2803005	Sergipe	SE	Itabaianinha	49331.6	Atlantic Forest	10.7696	97.5528	2.44716	30.7314	15160.3	0.0273658	0.000890483	2735	46	3	0.982399	0.169458	1168.5	307.295	777.216	1084.51	83.9896	0	0	13.5	0.0273658	12.04
2803104	Sergipe	SE	Itabi	18442.4	Atlantic Forest	12.9179	99.7543	0.245749	0.415781	76.68	0	0	966	2	2	0.995876	0.0473668	0	156.061	926.114	1082.18	-1082.18	0	0	0	0	14.51
2803203	Sergipe	SE	Itaporanga d'Ajuda	73937.6	Atlantic Forest	10.9341	97.1133	2.88671	12.2182	9033.84	1.06253	0.086963	2910	131	66	0.936595	0.114653	98.8652	1596.73	2584.53	4181.26	-4082.39	0	0	788.76	1.06679	18.73
2803302	Sergipe	SE	Japaratuba	36490.2	Atlantic Forest	9.79782	98.8134	1.18655	12.191	4448.52	0	0	702	66	7	0.905806	0.106829	134.778	569.655	366.942	936.597	-801.819	0	0	0	0	24
2803401	Sergipe	SE	Japoatã	40742.4	Atlantic Forest	5.39546	97.3856	2.61441	9.64715	3930.48	0	0	237	41	16	0.806122	0.0822245	1.59404	517.641	848.635	1366.28	-1364.68	0	0	0	0	12.13
2803500	Sergipe	SE	Lagarto	96892.8	Caatinga	9.74835	95.0614	4.93858	51.3531	49757.4	0	0	5429	77	26	0.981381	0.223592	30069.3	201.755	196.264	398.019	29671.3	0	0	0	0	18.77
2803609	Sergipe	SE	Laranjeiras	16227.4	Atlantic Forest	15.4079	99.8642	0.135802	8.96039	1454.04	1.40706	0.157031	270	23	5	0.90604	0.134531	2.33169	182.41	728.497	910.907	-908.575	0	0	234.27	1.44367	30.63
2803708	Sergipe	SE	Macambira	13753	Caatinga	4.38596	98.6529	1.34706	56.0822	7713	0	0	865	5	2	0.991972	0.109151	3807.09	73.507	5.30958	78.8166	3728.28	0	0	0	0	13.14
2803807	Sergipe	SE	Malhada dos Bois	6319.96	Atlantic Forest	16.9312	100	0	5.09244	321.84	0	0	709	3	1	0.99439	0.106986	0	36.4342	67.3101	103.744	-103.744	0	0	0	0	18.86
2803906	Sergipe	SE	Malhador	10188.9	Atlantic Forest	4	97.2672	2.73279	12.6668	1290.6	0.177547	0.0140167	444	7	5	0.973684	0.299106	0	67.0932	18.5632	85.6564	-85.6564	0	0	1.89	0.0185497	13.83
2804003	Sergipe	SE	Maruim	9555.51	Atlantic Forest	4.60526	99.8769	0.123122	10.7147	1023.84	0	0	179	14	1	0.92268	0.264375	0	205.24	312.518	517.759	-517.759	0	0	0	0	23.36
2804102	Sergipe	SE	Moita Bonita	9653.48	Caatinga	1.21488	92.4773	7.52273	0.917389	88.56	0	0	1414	1	0	0.999293	0.351592	0	45.1611	235.833	280.994	-280.994	0	0	0	0	11.39
2804201	Sergipe	SE	Monte Alegre de Sergipe	40698.9	Caatinga	18.427	98.4761	1.52388	15.3725	6256.44	0	0	2824	15	0	0.994716	0.0536103	722.213	265.121	223.806	488.927	233.285	0	0	0	0	13.1
2804300	Sergipe	SE	Muribeca	7586.4	Atlantic Forest	38.835	98.873	1.12705	11.0234	836.28	0	0	721	4	1	0.993113	0.20687	2.66071	45.9888	1.86915	47.8579	-45.1972	0	0	0	0	21.23
2804409	Sergipe	SE	Neópolis	26595.6	Atlantic Forest	45.2703	99.1265	0.873506	6.82624	1815.48	0	0	331	25	3	0.922006	0.107998	29.3724	447.497	756.608	1204.11	-1174.73	0	0	0	0	24.84
2804458	Sergipe	SE	Nossa Senhora Aparecida	34117.9	Caatinga	2.78463	96.7911	3.20895	3.69308	1260	0	0	899	11	1	0.986828	0.0698607	11.4911	337.764	1268.61	1606.38	-1594.89	0	0	0	0	14.02
2804508	Sergipe	SE	Nossa Senhora da Glória	75745.6	Caatinga	14.3304	95.0763	4.92373	7.62627	5776.56	0	0	1262	34	3	0.971517	0.0679817	395.833	531.196	1965.69	2496.89	-2101.06	0	0	0	0	17.82
2804607	Sergipe	SE	Nossa Senhora das Dores	48318.5	Atlantic Forest	14.2123	99.959	0.0409511	8.70449	4205.88	0	0	859	49	12	0.933696	0.0715177	0	531.231	1228.84	1760.07	-1760.07	0	0	0	0	16.49
2804706	Sergipe	SE	Nossa Senhora de Lourdes	8106.18	Atlantic Forest	8.10811	97.7532	2.24684	1.31011	106.2	0	0	253	0	1	0.996063	0.14254	0	57.8445	274.379	332.224	-332.224	0	0	0	0	20.8
2804805	Sergipe	SE	Nossa Senhora do Socorro	15502	Atlantic Forest	20.2703	99.295	0.704989	11.7066	1814.76	0.928334	0.0792997	306	43	16	0.838356	0.165034	0.991269	99.3035	468.853	568.156	-567.165	0	0	144.18	0.930076	29.49
2804904	Sergipe	SE	Pacatuba	37382.1	Atlantic Forest	10.5616	98.3023	1.69768	11.1182	4156.2	4.34085	0.390429	452	40	7	0.905812	0.14438	9.72552	528.734	423.379	952.114	-942.388	0	0	1590.84	4.25562	15.04
2805000	Sergipe	SE	Pedra Mole	8205.34	Caatinga	9.1314	93.8966	6.1034	52.0169	4268.16	0	0	234	3	0	0.987342	0.100193	1162.86	62.6596	0.0273975	62.687	1100.18	0	0	0	0	18.21
2805109	Sergipe	SE	Pedrinhas	3394.17	Atlantic Forest	7.90378	99.7322	0.267835	3.70164	125.64	0	0	194	2	1	0.984772	0.309641	0	26.8115	138.719	165.53	-165.53	0	0	0	0	17.84
2805208	Sergipe	SE	Pinhão	15610.1	Caatinga	23.8806	97.3351	2.66488	40.7828	6366.24	0	0	275	11	3	0.951557	0.0762652	2013.46	160.638	331.438	492.077	1521.38	0	0	0	0	16.79
2805307	Sergipe	SE	Pirambu	20520.7	Atlantic Forest	9.62773	99.7282	0.271838	13.6925	2809.8	11.2316	0.820275	946	24	8	0.96728	0.237389	4.97853	366.054	278.5	644.553	-639.575	0	0	2279.07	11.1062	19.72
2805406	Sergipe	SE	Poço Redondo	123213	Caatinga	9.49255	99.4164	0.583581	20.2636	24967.4	0	0	793	32	16	0.942925	0.0646551	6374.8	944.443	1969.05	2913.49	3461.31	0	0	0	0	9.56
2805505	Sergipe	SE	Poço Verde	43984.3	Caatinga	13.9308	95.8718	4.12816	8.90746	3917.88	0	0	1811	23	3	0.985846	0.0947983	957.302	171.868	1771.59	1943.45	-986.152	0	0	0	0	12.46
2805604	Sergipe	SE	Porto da Folha	87667.8	Caatinga	8.29779	98.474	1.526	28.3305	24836.8	0	0	2246	21	3	0.989427	0.0798511	4998.83	578.915	326.066	904.981	4093.85	3809.43	4.3453	3809.43	4.3453	14.07
2805703	Sergipe	SE	Propriá	9246.21	Atlantic Forest	40.8078	97.4554	2.54461	0.463325	42.84	0	0	193	4	2	0.969849	0.18507	0	165.607	343.346	508.953	-508.953	0	0	0	0	30.73
2805802	Sergipe	SE	Riachão do Dantas	53170.5	Caatinga	7.11388	97.1386	2.86142	59.1838	31468.3	0	0	1268	88	7	0.930301	0.0985657	19266.5	46.0679	0	46.0679	19220.4	0	0	0	0	9.62
2805901	Sergipe	SE	Riachuelo	7830.84	Atlantic Forest	2.83688	90.9871	9.01288	10.4081	815.04	0	0	150	7	2	0.943396	0.076188	0	100.832	242.941	343.773	-343.773	0	0	0	0	27.08
2806008	Sergipe	SE	Ribeirópolis	25853.6	Caatinga	4.25656	99.6414	0.358551	8.35753	2160.72	0	0	780	2	1	0.996169	0.103368	205.645	78.8412	142.939	221.781	-16.1351	0	0	0	0	16.82
2806107	Sergipe	SE	Rosário do Catete	10285.5	Atlantic Forest	9.52381	100	0	10.5002	1080	0	0	330	18	3	0.940171	0.104151	0	176.704	224.903	401.608	-401.608	0	0	0	0	29.68
2806206	Sergipe	SE	Salgado	24758.1	Atlantic Forest	15.0094	99.3731	0.626928	8.25911	2044.8	0	0	4413	20	1	0.995264	0.225857	0	292.291	1032.82	1325.11	-1325.11	0	0	0	0	17.21
2806305	Sergipe	SE	Santa Luzia do Itanhy	32525.9	Atlantic Forest	10.7703	99.1247	0.875291	28.3167	9210.24	0	0	1022	55	24	0.928247	0.13828	2149.75	546.896	313.815	860.711	1289.04	0	0	0	0	9.8
2806404	Sergipe	SE	Santana do São Francisco	4562.03	Atlantic Forest	10.0671	97.3065	2.6935	0.77334	35.28	0	0	198	2	0	0.99	0.240547	0	149.265	262.504	411.768	-411.768	0	0	0	0	21.53
2806503	Sergipe	SE	Santa Rosa de Lima	6767.21	Atlantic Forest	5.80205	100	0	16.3477	1106.28	0	0	138	13	0	0.913907	0.0737924	0	69.0639	26.7561	95.8201	-95.8201	0	0	0	0	16.24
2806602	Sergipe	SE	Santo Amaro das Brotas	23696.7	Atlantic Forest	0.995025	98.4449	1.55512	18.9292	4485.6	0	0	2051	27	6	0.984165	0.098377	278.776	623.747	272.188	895.934	-617.159	0	0	0	0	25.44
2806701	Sergipe	SE	São Cristóvão	43804	Atlantic Forest	16.0398	99.9375	0.0625391	18.2917	8012.52	0	0	771	111	52	0.825482	0.154676	71.3634	214.387	446.554	660.941	-589.578	0	0	0	0	31.81
2806800	Sergipe	SE	São Domingos	10200	Caatinga	11.6429	90.1824	9.81757	14.8765	1517.4	0	0	931	5	1	0.993597	0.258776	162.791	91.6631	97.1504	188.813	-26.0225	0	0	0	0	14.12
2806909	Sergipe	SE	São Francisco	8385.48	Atlantic Forest	30.1887	100	0	3.70927	311.04	0	0	284	4	0	0.986111	0.0494674	0	65.5418	502.995	568.537	-568.537	0	0	0	0	18.63
2807006	Sergipe	SE	São Miguel do Aleixo	14457	Atlantic Forest	25.9362	97.0249	2.97515	23.2355	3359.16	0	0	724	1	1	0.997245	0.0651849	311.809	67.8082	49.7049	117.513	194.296	0	0	0	0	11.03
2807105	Sergipe	SE	Simão Dias	56436.3	Caatinga	9.63368	98.1078	1.8922	60.3466	34057.4	0	0	2823	35	8	0.984997	0.144527	18855.2	199.279	0	199.279	18655.9	0	0	0	0	15.24
2807204	Sergipe	SE	Siriri	16581.4	Atlantic Forest	9.55711	99.9854	0.0145677	14.3771	2383.92	0	0	524	18	4	0.959707	0.1	0	170.392	306.308	476.7	-476.7	0	0	0	0	25.76
2807303	Sergipe	SE	Telha	4902.69	Atlantic Forest	64.5161	100	0	0.183573	9	0	0	241	0	1	0.995868	0.12135	0.447556	120.386	315.116	435.502	-435.054	0	0	0	0	18.75
2807402	Sergipe	SE	Tobias Barreto	102340	Caatinga	7.57815	98.0805	1.91954	39.7264	40655.9	0	0	4768	30	4	0.99292	0.0743495	21712.7	423.625	1395.01	1818.63	19894.1	0	0	0	0	14.16
2807501	Sergipe	SE	Tomar do Geru	30490.6	Caatinga	7.06567	99.0719	0.928109	64.362	19624.3	0	0	676	23	5	0.960227	0.113318	10295.4	27.8851	0	27.8851	10267.5	0	0	0	0	13.41
2807600	Sergipe	SE	Umbaúba	11885.7	Atlantic Forest	14.5517	99.92	0.080016	6.20915	738	0	0	508	24	3	0.949533	0.323609	0	151.009	116.21	267.219	-267.219	0	0	0	0	15.92
2900108	Bahia	BA	Abaíra	53868.1	Caatinga	1.15766	93.292	6.70799	61.9867	33391.1	28.809	0.464761	3044	4	1	0.99836	0.0374989	26569.8	101.439	0	101.439	26468.4	0	0	15433.1	28.6498	14.53
2900207	Bahia	BA	Abaré	148488	Caatinga	23.4492	67.7696	32.2304	86.6093	128604	0	0	529	39	17	0.904274	0.0215325	101338	433.352	44.4665	477.818	100860	34786.4	23.4271	34798.6	23.4353	16.78
2900306	Bahia	BA	Acajutiba	18015.5	Caatinga	2.62515	99.366	0.634011	7.45757	1343.52	0	0	500	25	7	0.93985	0.0419516	17.7972	319.411	450.589	770	-752.202	0	0	0	0	18.54
2900355	Bahia	BA	Adustina	63214.3	Caatinga	6.76041	93.9441	6.05588	26.3777	16674.5	0	0	1852	61	8	0.964081	0.0602063	3384.68	328.195	442.834	771.029	2613.65	0	0	0	0	7.5
2900405	Bahia	BA	Água Fria	66186.4	Caatinga	1.92729	98.6671	1.3329	17.4299	11536.2	0	0	499	33	6	0.927509	0.0670142	992.154	386.201	828.484	1214.68	-222.53	0	0	0	0	11.19
2900504	Bahia	BA	Érico Cardoso	76837.1	Caatinga	0.60024	94.8472	5.15276	44.082	33871.3	5.63657	0.127866	151	42	3	0.770408	0.0577432	17590.4	136.37	42.7422	179.112	17411.3	0	0	4418.19	5.75007	14.85
2900603	Bahia	BA	Aiquara	16787.8	Atlantic Forest	28.9157	98.5643	1.43569	28.9453	4859.28	0	0	226	27	2	0.886275	0.0507647	1483.91	168.68	161.233	329.912	1154	0	0	0	0	18.87
2900702	Bahia	BA	Alagoinhas	71809.3	Atlantic Forest	9.65608	99.5244	0.475647	9.26955	6656.4	0	0	3539	65	17	0.977354	0.117664	466.085	802.32	3711.44	4513.76	-4047.68	0	0	0	0	39.59
2900801	Bahia	BA	Alcobaça	148070	Atlantic Forest	3.35008	96.6248	3.37519	6.69309	9910.44	4.20285	0.627938	747	104	47	0.831849	0.0314978	0	1440.32	6111.78	7552.1	-7552.1	0	0	6226.74	4.20528	16.77
2900900	Bahia	BA	Almadina	24523.8	Atlantic Forest	18.3857	98.0416	1.95842	6.02599	1477.8	65.0553	1	183	13	8	0.897059	0.0169787	0	341.305	2344.87	2686.18	-2686.18	0	0	15963.4	65.0935	13.67
2901007	Bahia	BA	Amargosa	43167.6	Atlantic Forest	4.04184	98.9796	1.02044	3.86373	1667.88	0	0	948	28	3	0.968335	0.106483	0	395.565	4043.91	4439.47	-4439.47	0	0	0	0	24.95
2901106	Bahia	BA	Amélia Rodrigues	17348.5	Atlantic Forest	6.21118	99.4368	0.563194	9.6949	1681.92	0	0	558	27	6	0.944162	0.138323	3.70514	224.192	802.467	1026.66	-1022.95	0	0	0	0	30.82
2901155	Bahia	BA	América Dourada	83772.9	Caatinga	7.80516	97.8962	2.10379	0.131928	110.52	0	0	524	62	14	0.873333	0.0231453	377.452	352.17	7103.35	7455.52	-7078.07	0	0	0	0	13
2901205	Bahia	BA	Anagé	133637	Caatinga	3.10078	94.5382	5.4618	12.2781	16408.1	0	0	1845	272	5	0.869463	0.0548209	0	269.689	2120.76	2390.45	-2390.45	0	0	0	0	8.21
2901304	Bahia	BA	Andaraí	159033	Caatinga	14.6967	98.0706	1.92945	50.2733	79951	23.0369	0.458234	508	36	35	0.877375	0.0151634	29905.7	1056.07	7591.8	8647.87	21257.8	0	0	36370.2	22.8696	14.97
2901353	Bahia	BA	Andorinha	124762	Caatinga	20.0627	99.1173	0.882705	55.9465	69800	0	0	390	35	20	0.876404	0.0294095	38654.4	1033.95	40.935	1074.88	37579.5	0	0	0	0	15.04
2901403	Bahia	BA	Angical	153006	Cerrado	3.25953	99.9591	0.0408863	54.2851	83059.6	0	0	854	58	15	0.921251	0.0203264	51971.3	738.092	0	738.092	51233.2	0	0	0	0	17.8
2901502	Bahia	BA	Anguera	17704.5	Atlantic Forest	1.75055	95.3782	4.62179	3.01144	533.16	0	0	348	2	1	0.991453	0.129035	0	134.934	549.299	684.233	-684.233	0	0	0	0	17.68
2901601	Bahia	BA	Antas	32160.8	Caatinga	0.474121	97.6065	2.39351	4.09132	1315.8	0	0	2336	2	1	0.998717	0.123621	2.41336	155.875	894.634	1050.51	-1048.1	0	0	0	0	17.69
2901700	Bahia	BA	Antônio Cardoso	29445.4	Atlantic Forest	2.90771	98.6686	1.33145	7.30383	2150.64	0	0	367	20	4	0.938619	0.151341	797.625	340.606	1134.6	1475.21	-677.581	0	0	0	0	14.42
2901809	Bahia	BA	Antônio Gonçalves	31395.3	Caatinga	1.64931	98.4455	1.55447	60.5463	19008.7	0	0	821	16	1	0.979714	0.0716032	8673	141.262	13.0756	154.338	8518.67	0	0	0	0	18.77
2901908	Bahia	BA	Aporá	56183.1	Atlantic Forest	1.7053	98.2307	1.76928	0.880408	494.64	0	0	172	84	44	0.573333	0.0716325	0	542.224	2767.28	3309.51	-3309.51	0	0	0	0	13.81
2901957	Bahia	BA	Apuarema	15083.1	Atlantic Forest	11.74	93.1899	6.81012	10.5424	1590.12	0	0	305	10	0	0.968254	0.0664918	0	120.687	218.249	338.936	-338.936	0	0	0	0	12.67
2902005	Bahia	BA	Aracatu	148981	Caatinga	1.32026	96.1089	3.89112	14.6176	21777.5	0	0	418	99	39	0.751799	0.0337335	1561.24	809.415	1310.32	2119.74	-558.497	0	0	0	0	8.67
2902054	Bahia	BA	Araças	48711.9	Atlantic Forest	9.46262	98.5264	1.47358	3.10396	1512	0	0	1936	43	12	0.972376	0.0461618	893.573	936.93	1948.3	2885.23	-1991.66	0	0	0	0	17.43
2902104	Bahia	BA	Araci	155615	Caatinga	2.12669	99.0538	0.946171	18.2488	28397.9	0	0	1866	120	43	0.919665	0.0877018	6111.21	1278.99	2906.3	4185.29	1925.92	0	0	0	0	13.11
2902203	Bahia	BA	Aramari	36394	Caatinga	3.93939	99.4764	0.523609	1.37495	500.4	0	0	290	46	20	0.814607	0.0493833	0	98.0595	463.651	561.71	-561.71	0	0	0	0	18.33
2902252	Bahia	BA	Arataca	43596.5	Atlantic Forest	25.0693	98.1102	1.88978	3.2865	1432.8	16.3427	1	55	64	32	0.364238	0.0433827	206.812	414.403	3662.71	4077.12	-3870.31	0	0	7188.48	16.4887	11.37
2902302	Bahia	BA	Aratuípe	17401.3	Atlantic Forest	2.91391	97.152	2.84797	15.7995	2749.32	0	0	247	12	4	0.939163	0.0865423	226.348	291.455	200.408	491.863	-265.515	0	0	0	0	20.89
2902401	Bahia	BA	Aurelino Leal	44539.7	Atlantic Forest	18.9427	96.0448	3.95517	2.05219	914.04	0	0	320	130	20	0.680851	0.0189656	0	778.553	5007.28	5785.83	-5785.83	0	0	0	0	16.37
2902500	Bahia	BA	Baianópolis	332075	Cerrado	1.55973	98.0975	1.90252	75.366	250271	3.86683	0.0513073	634	97	73	0.788557	0.0114724	179026	838.002	0	838.002	178188	0	0	12840.8	3.86683	13.03
2902609	Bahia	BA	Baixa Grande	94665.2	Caatinga	2.85714	98.6159	1.38412	49.7435	47089.8	0	0	98	49	25	0.569767	0.0536413	28676.3	620.708	363.302	984.011	27692.2	0	0	0	0	14.31
2902658	Bahia	BA	Banzaê	40951	Caatinga	0.68793	73.9527	26.0473	42.224	17291.2	0	0	608	35	0	0.945568	0.0773834	906.301	68.2141	327.635	395.849	510.452	12718.4	31.0575	12718.6	31.0581	12.76
2902708	Bahia	BA	Barra	1.14226e+06	Caatinga	1.3648	93.3148	6.68522	81.5133	931095	44.7303	0.548748	541	99	130	0.702597	0.00894388	270630	621.389	90.3038	711.693	269918	0	0	511271	44.7595	15.24
2902807	Bahia	BA	Barra da Estiva	165742	Caatinga	5.93248	99.6734	0.326623	48.815	80907.1	0	0	794	91	36	0.862106	0.0326854	37022.3	836.561	38.3801	874.941	36147.4	0	0	0	0	15.52
2902906	Bahia	BA	Barra do Choça	77360.9	Atlantic Forest	31.4913	99.4072	0.592821	7.16362	5541.84	0.0114011	0.00159153	456	95	34	0.779487	0.0708067	22.0355	636.067	3996.25	4632.32	-4610.29	0	0	8.82	0.0114011	10.39
2903003	Bahia	BA	Barra do Mendes	156349	Caatinga	1.82278	89.5417	10.4583	38.3567	59970.2	0	0	431	190	18	0.674491	0.0200195	22512.6	649.666	1362.66	2012.33	20500.3	0	0	0	0	18.38
2903102	Bahia	BA	Barra do Rocha	21441.3	Atlantic Forest	34.2629	95.7335	4.26651	1.2475	267.48	0	0	72	62	6	0.514286	0.0459928	0	222.235	1622.9	1845.14	-1845.14	0	0	0	0	17.81
2903201	Bahia	BA	Barreiras	753821	Cerrado	17.3562	98.9322	1.06776	53.263	401508	24.2353	0.455011	2368	393	180	0.805168	0.00891726	258923	4245.94	12397.6	16643.5	242279	0	0	182321	24.1863	40.92
2903235	Bahia	BA	Barro Alto	43045.8	Caatinga	2.30169	89.0581	10.9419	2.77156	1193.04	0	0	189	11	13	0.887324	0.0806216	934.024	125.637	1643.83	1769.46	-835.439	0	0	0	0	15.94
2903276	Bahia	BA	Barrocas	20096.7	Caatinga	7.6	97.5759	2.42414	9.37051	1883.16	0	0	30	3	6	0.769231	0.228822	337.499	90.5878	437.61	528.198	-190.699	0	0	0	0	19.1
2903300	Bahia	BA	Barro Preto	20158.6	Atlantic Forest	23.3333	89.9711	10.0289	0	0	4.61639	1	454	68	3	0.864762	0.0217214	0	111.31	1299.1	1410.41	-1410.41	0	0	945	4.68782	21.37
2903409	Bahia	BA	Belmonte	193200	Atlantic Forest	5.63499	98.9372	1.06276	13.9392	26930.5	8.63288	0.619324	736	165	117	0.722986	0.0257225	4256.11	4347.32	9163.57	13510.9	-9254.78	9529.56	4.93249	26207.1	13.5648	18.08
2903508	Bahia	BA	Belo Campo	77276.2	Atlantic Forest	2.7575	99.3771	0.622925	4.98099	3849.12	0	0	277	169	17	0.598272	0.0405939	0	258.642	3267.85	3526.49	-3526.49	0	0	0	0	11.52
2903607	Bahia	BA	Biritinga	55008.3	Caatinga	2.04337	96.1805	3.81953	40.2387	22134.6	0	0	108	40	14	0.666667	0.088196	7593.77	209.393	6.63701	216.03	7377.74	0	0	0	0	13.06
2903706	Bahia	BA	Boa Nova	84954.4	Atlantic Forest	3.60631	99.6195	0.380512	15.2264	12935.5	30.8166	1	273	62	22	0.764706	0.0434501	1495.54	595.544	2836.93	3432.47	-1936.93	0	0	26143.3	30.7733	8.18
2903805	Bahia	BA	Boa Vista do Tupim	274657	Caatinga	26.0705	99.6308	0.369156	25.4052	69777	0.000851973	3.35354e-05	269	94	77	0.611364	0.0158572	26381.1	4085.6	13258.5	17344.2	9036.9	0	0	7.11	0.00258869	11.48
2903904	Bahia	BA	Bom Jesus da Lapa	411555	Caatinga	26.8462	98.0528	1.9472	57.8018	237886	0	0	542	164	82	0.687817	0.0215995	99297.9	1624.13	196.636	1820.77	97477.2	0	0	0	0	27.78
2903953	Bahia	BA	Bom Jesus da Serra	46781.6	Caatinga	1.54597	95.8811	4.11889	4.62566	2163.96	0	0	421	63	6	0.859184	0.0574372	0	191.69	2050.33	2242.02	-2242.02	0	0	0	0	10.8
2904001	Bahia	BA	Boninal	89685.5	Caatinga	1.80412	98.2139	1.78614	27.6097	24761.9	0	0	1670	57	1	0.966435	0.0401671	13021.7	335.227	1067.5	1402.73	11619	0	0	0	0	14.34
2904050	Bahia	BA	Bonito	79128.1	Caatinga	24.4304	97.5265	2.47349	70.3152	55639.1	0	0	141	67	21	0.615721	0.05484	38063.6	195.171	0	195.171	37868.4	0	0	0	0	14.52
2904100	Bahia	BA	Boquira	142624	Caatinga	1.28205	99.0061	0.993894	17.6032	25106.4	0	0	4039	16	18	0.991652	0.041119	7449.68	1023.13	4764.11	5787.23	1662.44	0	0	0	0	17.21
2904209	Bahia	BA	Botuporã	62761.6	Caatinga	10.8045	98.0715	1.92849	22.4805	14109.1	0	0	374	20	1	0.946835	0.0574751	7030.1	308.068	1293.25	1601.32	5428.78	0	0	0	0	12.31
2904308	Bahia	BA	Brejões	51857	Atlantic Forest	4.67836	99.3515	0.648467	3.93274	2039.4	0	0	207	57	10	0.755474	0.0707901	0	608.212	4748.69	5356.91	-5356.91	0	0	0	0	15.3
2904407	Bahia	BA	Brejolândia	224722	Cerrado	2.44291	99.9823	0.0177061	46.7569	105073	0	0	1171	46	37	0.933812	0.0138732	65764.5	1803.77	482.335	2286.11	63478.4	0	0	0	0	13.56
2904506	Bahia	BA	Brotas de Macaúbas	237051	Caatinga	1.23686	91.0714	8.92857	54.492	129174	0	0	461	195	73	0.632373	0.0127507	65620.5	600.16	1064.26	1664.42	63956.1	0	0	0	0	14.2
2904605	Bahia	BA	Brumado	220763	Caatinga	2.49048	99.6032	0.396813	27.151	59939.3	0	0	1695	76	43	0.934399	0.0416933	17139.5	950.945	1219.78	2170.73	14968.7	0	0	0	0	26
2904704	Bahia	BA	Buerarema	21948.9	Atlantic Forest	14.9425	95.6918	4.30815	0.0114812	2.52	0	0	38	24	22	0.452381	0.0515148	0	204.961	1481.45	1686.41	-1686.41	6040.71	27.5217	6019.29	27.4242	19.01
2904753	Bahia	BA	Buritirama	404677	Cerrado	4.32882	99.2636	0.736393	83.6741	338610	0.139801	0.00167077	1214	232	58	0.807181	0.0114881	226805	792.451	0	792.451	226013	0	0	703.35	0.173805	14.63
2904803	Bahia	BA	Caatiba	51313.4	Atlantic Forest	5.51876	99.7536	0.246416	18.1089	9292.32	0	0	236	124	10	0.637838	0.0481799	309.368	716.03	1092.5	1808.53	-1499.17	0	0	0	0	11.82
2904852	Bahia	BA	Cabaceiras do Paraguaçu	22601.7	Atlantic Forest	9.75305	95.8282	4.17176	0	0	0	1	2493	20	2	0.991252	0.292824	594.031	346.922	1482.58	1829.5	-1235.47	0	0	0	0	15.63
2904902	Bahia	BA	Cachoeira	39522.5	Atlantic Forest	2.4622	97.1917	2.8083	20.3789	8054.28	15.2521	0.748424	124	12	13	0.832215	0.188231	2077.55	646.802	617.47	1264.27	813.277	0	0	5893.38	14.9114	32.6
2905008	Bahia	BA	Caculé	61098.7	Caatinga	2.30277	92.1428	7.85715	36.9618	22583.2	0	0	237	53	13	0.782178	0.0748199	12323.7	365.362	71.2554	436.618	11887.1	0	0	0	0	21.98
2905107	Bahia	BA	Caém	54838.3	Caatinga	3.47904	94.8186	5.18138	59.2495	32491.4	0	0	238	39	8	0.835088	0.0502994	14957.5	182.966	0	182.966	14774.5	0	0	0	0	14.64
2905156	Bahia	BA	Caetanos	87765.6	Caatinga	1.96993	92.5584	7.44162	5.09653	4473	0	0	463	185	19	0.694153	0.0350983	0.112751	440.364	1637.87	2078.23	-2078.12	0	0	0	0	7.84
2905206	Bahia	BA	Caetité	265156	Caatinga	2.37559	95.2013	4.79869	44.7689	118707	0	0	1904	305	32	0.849621	0.0355291	52437.8	1171.88	1459.99	2631.87	49805.9	0	0	0	0	21.53
2905305	Bahia	BA	Cafarnaum	69118.6	Caatinga	2.92576	96.4408	3.55924	20.327	14049.7	0	0	1517	37	4	0.973684	0.0372813	13396.3	299.844	2238.1	2537.94	10858.4	0	0	0	0	16.44
2905404	Bahia	BA	Cairu	46334.7	Atlantic Forest	14	95.0791	4.92086	40.986	18990.7	0	0	639	13	13	0.960902	0.112976	7137.49	1169.44	0	1169.44	5968.05	0	0	0	0	22.3
2905503	Bahia	BA	Caldeirão Grande	46497.1	Caatinga	0.727651	97.0086	2.99143	49.4803	23006.9	0	0	779	8	1	0.988579	0.0809843	11392.7	167.687	9.44301	177.13	11215.6	0	0	0	0	12.25
2905602	Bahia	BA	Camacan	58485.2	Atlantic Forest	31.6159	95.2779	4.72215	1.30618	763.92	0	0	594	204	21	0.725275	0.0424884	274.226	975.923	6832.98	7808.9	-7534.67	2409.75	4.12027	2389.41	4.0855	15.9
2905701	Bahia	BA	Camaçari	78466.3	Atlantic Forest	8.90411	98.9494	1.05064	11.0515	8671.68	3.68883	0.333787	666	192	120	0.680982	0.0733806	3473.7	1386.27	817.188	2203.46	1270.24	0	0	2869.47	3.65694	38.06
2905800	Bahia	BA	Camamu	83999.6	Atlantic Forest	15.5647	97.5768	2.42324	26.5231	22279.3	47.8269	1	247	47	25	0.774295	0.109998	4617.19	1669.81	1196.36	2866.16	1751.03	305.55	0.363752	40504.1	48.2194	16.31
2905909	Bahia	BA	Campo Alegre de Lourdes	278119	Caatinga	4.14894	97.4729	2.52712	36.4147	101276	0	0	927	281	19	0.755501	0.025807	66614.4	978.637	1195.08	2173.71	64440.7	0	0	0	0	10.88
2906006	Bahia	BA	Campo Formoso	725873	Caatinga	4.64607	99.3458	0.654243	55.5866	403488	0	0	2807	194	122	0.898815	0.0261216	247467	3547.73	1858.82	5406.55	242060	0	0	0	0	16.13
2906105	Bahia	BA	Canápolis	46039.2	Cerrado	1.53923	97.38	2.61998	36.0898	16615.4	0	0	766	9	6	0.980794	0.0488285	10831.1	410.539	273.237	683.776	10147.4	0	0	0	0	15.81
2906204	Bahia	BA	Canarana	57901.1	Caatinga	4.93827	93.9937	6.00628	0	0	0	1	200	78	5	0.706714	0.112728	0	183.619	3051.26	3234.88	-3234.88	0	0	0	0	15.75
2906303	Bahia	BA	Canavieiras	133277	Atlantic Forest	11.193	99.7371	0.262908	19.6322	26165.2	9.80218	0.499291	707	211	118	0.682432	0.0239049	2560.48	2133.44	4473.32	6606.76	-4046.27	0	0	13233.1	9.929	20.08
2906402	Bahia	BA	Candeal	44510	Caatinga	5.12552	99.6673	0.33271	19.984	8894.88	0	0	1052	16	3	0.98226	0.0577635	774.921	157.965	38.6791	196.644	578.278	0	0	0	0	19.19
2906501	Bahia	BA	Candeias	25163	Atlantic Forest	10.9155	95.0687	4.93128	5.06172	1273.68	5.61003	1	249	91	40	0.655263	0.135352	0	646.419	2087.96	2734.38	-2734.38	0	0	1346.76	5.35215	36.04
2906600	Bahia	BA	Candiba	43364.5	Caatinga	5.41785	90.756	9.24398	11.2679	4886.28	11.5616	1	2050	0	0	1	0.0595962	599.279	174.537	343.449	517.985	81.2933	0	0	4846.5	11.1762	14.85
2906709	Bahia	BA	Cândido Sales	116983	Atlantic Forest	6.36605	99.0474	0.952567	3.85564	4510.44	0	0	499	111	44	0.762997	0.0319548	635.38	1837.18	14866.7	16703.9	-16068.5	0	0	0	0	13.41
2906808	Bahia	BA	Cansanção	133676	Caatinga	4.88945	96.9164	3.08362	20.7692	27763.6	0	0	1090	147	20	0.867144	0.0718463	8898.64	1718.41	3555	5273.41	3625.24	0	0	0	0	13.73
2906824	Bahia	BA	Canudos	321425	Caatinga	12.9683	98.8216	1.17842	77.8826	250334	0	0	1002	110	65	0.851317	0.00922603	158312	1267	145.616	1412.62	156900	0	0	0	0	14.9
2906857	Bahia	BA	Capela do Alto Alegre	64943.6	Caatinga	4.93016	99.5061	0.493938	0.538806	349.92	0	0	367	98	1	0.787554	0.0418902	0	389.042	4548.39	4937.43	-4937.43	0	0	0	0	13.56
2906873	Bahia	BA	Capim Grosso	33442.1	Caatinga	8.22335	98.7878	1.21216	21.2822	7117.2	0	0	85	25	3	0.752212	0.0738095	1098.17	225.561	0	225.561	872.606	0	0	0	0	18.76
2906899	Bahia	BA	Caraíbas	80563.5	Caatinga	3.7467	98.6939	1.30612	21.8533	17605.8	0	0	310	97	11	0.741627	0.036871	5299.85	346.269	379.387	725.655	4574.2	0	0	0	0	7.89
2906907	Bahia	BA	Caravelas	239663	Atlantic Forest	9.03141	87.557	12.443	6.92639	16600	15.7755	1	834	196	60	0.765138	0.0191465	1165.82	6165.27	20536.3	26701.6	-25535.8	0	0	255.24	0.1065	18.03
2907004	Bahia	BA	Cardeal da Silva	25691.6	Atlantic Forest	20.7692	99.9463	0.0537237	5.16636	1327.32	0	0	290	32	12	0.868263	0.0839727	0	565.414	1977.58	2542.99	-2542.99	0	0	0	0	13.08
2907103	Bahia	BA	Carinhanha	252946	Cerrado	6.76482	96.7212	3.27884	42.2459	106860	0	0	757	83	64	0.837389	0.0261235	65155.6	2153.3	673.842	2827.14	62328.5	0	0	0	0	18.27
2907202	Bahia	BA	Casa Nova	964714	Caatinga	23.7341	98.9031	1.09689	67.3419	649656	44.5008	0.660819	3684	274	112	0.90516	0.0121698	425938	3509.81	1331.33	4841.14	421096	0	0	428665	44.4344	15.37
2907301	Bahia	BA	Castro Alves	71174	Atlantic Forest	5.42169	99.8461	0.153934	3.03886	2162.88	0	0	490	77	6	0.855148	0.0599856	0	976.775	8123.51	9100.29	-9100.29	0	0	0	0	20.16
2907400	Bahia	BA	Catolândia	72042.8	Cerrado	1.21528	99.5454	0.454604	72.2326	52038.4	0.289953	0.00401415	519	33	15	0.915344	0.00835644	34588.3	212.26	0	212.26	34376	0	0	171.09	0.237484	13.8
2907509	Bahia	BA	Catu	41621.9	Atlantic Forest	6.40794	99.3216	0.678379	4.22604	1758.96	0.0867091	0.0205178	154	96	98	0.442529	0.0840761	0	787.88	4124.2	4912.08	-4912.08	0	0	36.09	0.0867091	31.67
2907558	Bahia	BA	Caturama	71626.6	Caatinga	0.720222	97.3683	2.63165	17.5244	12552.1	0	0	223	74	1	0.748322	0.0379309	6538.3	281.342	1609.66	1891	4647.3	0	0	0	0	10.56
2907608	Bahia	BA	Central	60241.8	Caatinga	6.39703	92.3621	7.63794	12.4502	7500.24	0	0	1038	34	3	0.965581	0.0599283	2376.75	176.4	3235.04	3411.44	-1034.68	0	0	0	0	21.48
2907707	Bahia	BA	Chorrochó	300534	Caatinga	4.14297	96.3372	3.66279	89.3123	268414	0	0	302	322	66	0.437681	0.0100317	164422	326.579	68.1204	394.699	164027	0	0	0	0	19.33
2907806	Bahia	BA	Cícero Dantas	86393.8	Caatinga	6.67092	97.3834	2.61663	11.4387	9882.36	0	0	710	132	7	0.836278	0.0759406	270.975	387.269	3575.75	3963.02	-3692.05	0	0	0	0	14
2907905	Bahia	BA	Cipó	15571.9	Caatinga	1.36402	96.3962	3.60382	25.1623	3918.24	0	0	326	4	4	0.976048	0.128182	1101.4	104.458	14.9858	119.443	981.953	0	0	0	0	21.76
2908002	Bahia	BA	Coaraci	27450.2	Atlantic Forest	13.3641	100	0	0.991467	272.16	71.7466	1	201	24	2	0.885463	0.0235902	0	388.825	3134.67	3523.5	-3523.5	0	0	19704.2	71.7817	22.85
2908101	Bahia	BA	Cocos	1.01406e+06	Cerrado	3.55757	99.3038	0.696215	79.1395	802519	12.9975	0.164236	1599	142	178	0.833246	0.00366442	481987	2610.7	3186.64	5797.34	476189	0	0	131187	12.9368	12.84
2908200	Bahia	BA	Conceição da Feira	16288.4	Atlantic Forest	8.1592	92.9235	7.07649	1.31284	213.84	0	0	213	19	2	0.910256	0.199456	0	305.445	809.631	1115.08	-1115.08	0	0	0	0	28.91
2908309	Bahia	BA	Conceição do Almeida	28993.7	Atlantic Forest	6.6705	98.6006	1.39944	1.83019	530.64	0	0	151	100	0	0.601594	0.131974	0	333.664	2995.14	3328.8	-3328.8	0	0	0	0	21.19
2908408	Bahia	BA	Conceição do Coité	101601	Caatinga	4.33181	98.6544	1.34557	26.494	26918.3	0	0	184	33	48	0.69434	0.130302	6685.69	492.596	108.392	600.988	6084.7	0	0	0	0	20.11
2908507	Bahia	BA	Conceição do Jacuípe	11753	Atlantic Forest	10.9256	99.0117	0.988331	4.35873	512.28	0	0	378	3	1	0.989529	0.281033	123.319	119.907	681.364	801.271	-677.953	0	0	0	0	29.98
2908606	Bahia	BA	Conde	96464.4	Atlantic Forest	4.10959	99.5749	0.425073	19.1774	18499.3	0.0195927	0.00102166	699	122	45	0.807159	0.0455309	3557.9	2304.49	3438.38	5742.87	-2184.97	0	0	28.53	0.0295757	15.98
2908705	Bahia	BA	Condeúba	134845	Caatinga	2.27525	94.0913	5.90868	52.4553	70733.2	0	0	792	146	1	0.84345	0.0273129	33116.2	355.021	0	355.021	32761.2	0	0	0	0	11.41
2908804	Bahia	BA	Contendas do Sincorá	97746.3	Caatinga	4.329	98.3995	1.60046	69.8596	68285.2	11.4733	0.164234	596	71	15	0.8739	0.0109541	29837.9	386.352	34.3385	420.69	29417.2	0	0	11213	11.4715	16.06
2908903	Bahia	BA	Coração de Maria	34816.3	Caatinga	5.8679	97.9883	2.01168	9.56965	3331.8	0	0	572	105	29	0.810198	0.174904	195.688	172.301	700.613	872.914	-677.226	0	0	0	0	19.75
2909000	Bahia	BA	Cordeiros	52364.4	Atlantic Forest	7.06169	96.1576	3.84241	24.8191	12996.4	0	0	733	29	2	0.959424	0.0420894	1661.2	165.663	198.065	363.729	1297.47	0	0	0	0	10.71
2909109	Bahia	BA	Coribe	265714	Cerrado	4.94624	97.0019	2.99815	68.1841	181175	0	0	809	141	73	0.790811	0.0117834	113403	1135.97	99.8196	1235.79	112167	0	0	0	0	15.93
2909208	Bahia	BA	Coronel João Sá	88352.8	Caatinga	3.93302	88.2401	11.7599	27.943	24688.4	0	0	450	97	2	0.819672	0.0480622	5937.61	875.139	1437.12	2312.26	3625.35	0	0	0	0	9.96
2909307	Bahia	BA	Correntina	1.14923e+06	Cerrado	3.97538	98.5445	1.45552	59.3459	682018	0.0379508	0.000639484	5369	208	268	0.918563	0.00585074	465936	6377.18	10940.5	17317.7	448618	0	0	190.89	0.0166103	17.4
2909406	Bahia	BA	Cotegipe	428281	Cerrado	14.9382	98.3948	1.60517	75.5532	323580	0.019081	0.00025255	815	104	85	0.811753	0.00676032	208072	1567.34	257.139	1824.48	206247	0	0	26.37	0.00615718	15.45
2909505	Bahia	BA	Cravolândia	18258.6	Atlantic Forest	36.9863	98.8709	1.12906	6.542	1194.48	0	0	72	7	7	0.837209	0.0473594	0	161.379	1379.62	1541	-1541	0	0	0	0	20.72
2909604	Bahia	BA	Crisópolis	60766.2	Caatinga	0.860759	96.1807	3.81929	0.98285	597.24	0	0	1475	41	5	0.969757	0.0931704	30.9436	572.605	3408.36	3980.97	-3950.03	0	0	0	0	7.88
2909703	Bahia	BA	Cristópolis	105284	Cerrado	1.85659	98.9772	1.02276	68.4894	72108.7	0	0	1316	47	17	0.953623	0.0334596	45409.5	399.752	0	399.752	45009.8	0	0	0	0	16.33
2909802	Bahia	BA	Cruz das Almas	14574.3	Atlantic Forest	5.19298	97.9042	2.09581	2.63807	384.48	0	0	443	0	1	0.997748	0.277179	0	106.334	1099.93	1206.26	-1206.26	0	0	0	0	41.2
2909901	Bahia	BA	Curaçá	607906	Caatinga	17.0468	98.1387	1.86134	69.1682	420478	0	0	948	44	172	0.814433	0.012118	294692	2467.52	1664.03	4131.55	290560	10051.7	1.6535	10116.1	1.66409	16.89
2910008	Bahia	BA	Dário Meira	41364	Atlantic Forest	11.5942	99.2505	0.749525	25.8625	10697.8	4.2822	0.165576	2379	36	9	0.981436	0.0746028	1706.24	390.706	495.255	885.961	820.283	0	0	1690.38	4.0866	13.26
2910057	Bahia	BA	Dias d'Ávila	18423.1	Atlantic Forest	19.7183	100	0	7.21832	1329.84	0	0	177	36	19	0.762931	0.0981933	1215.17	412.24	701.489	1113.73	101.446	0	0	0	0	36.34
2910107	Bahia	BA	Dom Basílio	68865.1	Caatinga	5.42969	97.6095	2.39052	35.1682	24218.6	0	0	571	34	0	0.943802	0.0602549	11115.4	161.022	0	161.022	10954.4	0	0	0	0	14.59
2910206	Bahia	BA	Dom Macedo Costa	8476.2	Atlantic Forest	2.00445	100	0	0.305797	25.92	0	0	145	3	2	0.966667	0.113706	0	131.32	938.411	1069.73	-1069.73	0	0	0	0	19.89
2910305	Bahia	BA	Elísio Medrado	17933	Atlantic Forest	1.64671	96.4398	3.5602	6.12679	1098.72	0	0	560	1	1	0.996441	0.135318	0	152.788	1574.41	1727.2	-1727.2	0	0	0	0	15.62
2910404	Bahia	BA	Encruzilhada	189015	Atlantic Forest	8.77763	99.7625	0.237493	6.13209	11590.6	0	0	1740	208	32	0.878788	0.0392477	657.008	2103.54	10521.8	12625.3	-11968.3	0	0	0	0	11.22
2910503	Bahia	BA	Entre Rios	121530	Atlantic Forest	13.6546	98.4708	1.52919	6.22007	7559.28	0.527868	0.0848652	988	121	45	0.856153	0.0502534	487.551	2870.39	9638.21	12508.6	-12021	0	0	638.82	0.525646	21.88
2910602	Bahia	BA	Esplanada	129799	Atlantic Forest	10.7959	98.902	1.09798	12.7934	16605.7	0.00208014	0.000162595	647	116	51	0.79484	0.0390724	1096.33	2779.24	6669.4	9448.64	-8352.31	0	0	3.6	0.00277352	20.41
2910701	Bahia	BA	Euclides da Cunha	197476	Caatinga	3.17785	97.0597	2.94028	45.1053	89072.3	0	0	2255	75	24	0.957944	0.0658088	48531.8	1361.91	981.157	2343.07	46188.7	8025.12	4.06384	8025.12	4.06384	14.44
2910727	Bahia	BA	Eunápolis	142598	Atlantic Forest	16.0714	99.0561	0.943907	7.20289	10271.2	0	0	483	142	68	0.69697	0.0232673	218.872	1888.68	8138.6	10027.3	-9808.41	0	0	0	0	33.53
2910750	Bahia	BA	Fátima	35939.6	Caatinga	2.69573	95.6659	4.33411	3.83744	1379.16	0	0	583	65	2	0.896923	0.139428	0.0523115	170.454	465.094	635.548	-635.496	0	0	0	0	9.55
2910776	Bahia	BA	Feira da Mata	117611	Cerrado	9.58751	98.1664	1.83363	49.2497	57923.3	0	0	918	74	22	0.905325	0.00891046	54512	821.899	0	821.899	53690.1	0	0	0	0	12.92
2910800	Bahia	BA	Feira de Santana	133800	Atlantic Forest	3.75739	96.7348	3.2652	6.87604	9200.16	0	0	1986	195	39	0.894595	0.18076	0	863.697	4043.64	4907.34	-4907.34	0	0	0	0	39.88
2910859	Bahia	BA	Filadélfia	57007.1	Caatinga	2.73224	99.4873	0.512685	14.4026	8210.52	0	0	277	68	6	0.789174	0.0522012	402.76	468.938	371.572	840.51	-437.751	0	0	0	0	15.51
2910909	Bahia	BA	Firmino Alves	17235.4	Atlantic Forest	11.4943	100	0	2.43963	420.48	0	0	57	47	15	0.478992	0.0262046	0	173.038	1100.63	1273.67	-1273.67	0	0	0	0	17.37
2911006	Bahia	BA	Floresta Azul	32101.5	Atlantic Forest	15.2455	98.119	1.88105	3.80169	1220.4	0.523994	0.137832	1590	59	10	0.958409	0.0328109	0	570.635	2607.07	3177.7	-3177.7	0	0	224.37	0.698939	17.19
2911105	Bahia	BA	Formosa do Rio Preto	1.59019e+06	Cerrado	17.3779	98.1737	1.82625	64.8207	1.03077e+06	58.2641	0.898851	1657	539	255	0.676051	0.00202069	637391	4546.94	9441.45	13988.4	623402	0	0	926991	58.2945	20.04
2911204	Bahia	BA	Gandu	22963.3	Atlantic Forest	18.7783	95.4557	4.54428	4.35826	1000.8	0	0	291	41	5	0.863501	0.115275	0	170.302	1096.94	1267.24	-1267.24	0	0	0	0	23.35
2911253	Bahia	BA	Gavião	36988	Caatinga	16.4062	99.6364	0.363636	0.00875959	3.24	0	0	112	29	6	0.761905	0.0274397	45.6453	275.635	2492.38	2768.02	-2722.37	0	0	0	0	20.39
2911303	Bahia	BA	Gentio do Ouro	369990	Caatinga	1.5625	96.5049	3.49513	90.6584	335427	8.85002	0.0976194	1449	238	27	0.845391	0.00444505	242349	308.989	0	308.989	242040	0	0	32755.1	8.85298	13.26
2911402	Bahia	BA	Glória	125557	Caatinga	5.81276	98.9051	1.09492	74.4871	93523.7	0	0	2809	10	0	0.996453	0.0375515	59049.6	232.115	6.33382	238.448	58811.2	8103.42	6.45398	26141.3	20.8203	15.2
2911501	Bahia	BA	Gongogi	20219.6	Atlantic Forest	17.0455	100	0	2.31103	467.28	0	0	291	39	7	0.863501	0.0576127	0	365.462	2099.42	2464.88	-2464.88	0	0	0	0	15.17
2911600	Bahia	BA	Governador Mangabeira	10631.8	Atlantic Forest	2.44898	83.2188	16.7812	0.477437	50.76	0	0	361	0	0	1	0.5882	0	119.883	482.065	601.948	-601.948	0	0	0	0	25.07
2911659	Bahia	BA	Guajeru	90867.1	Caatinga	0.15444	93.4747	6.52529	27.8101	25270.2	0	0	801	66	2	0.921749	0.0438581	5787.4	252.84	0	252.84	5534.56	0	0	0	0	8.16
2911709	Bahia	BA	Guanambi	127238	Caatinga	7.62838	94.2377	5.76232	13.7487	17493.5	2.08566	0.151699	1322	134	8	0.903005	0.0652204	4549.32	633.56	1207.55	1841.11	2708.2	0	0	2542.95	1.99858	28.82
2911808	Bahia	BA	Guaratinga	218942	Atlantic Forest	5.90195	99.1261	0.873868	15.0216	32888.5	8.72886	0.581088	1398	135	75	0.869403	0.0230237	4915.84	2654.98	8064.73	10719.7	-5803.87	0	0	19188.7	8.7643	12.73
2911857	Bahia	BA	Heliópolis	33880	Caatinga	1.08505	99.3899	0.610063	10.8999	3692.88	0	0	100	62	21	0.546448	0.111084	417.223	147.199	408.784	555.983	-138.76	0	0	0	0	11.3
2911907	Bahia	BA	Iaçu	234896	Caatinga	10.9691	99.9114	0.0885571	33.481	78645.6	0	0	431	91	65	0.734242	0.00879211	27563.2	3156.92	4811.13	7968.06	19595.2	0	0	0	0	16.58
2912004	Bahia	BA	Ibiassucê	48327.8	Caatinga	1.62053	94.3228	5.67716	27.2191	13154.4	0	0	164	7	13	0.891304	0.0587866	3766.91	156.987	441.052	598.039	3168.87	0	0	0	0	15.98
2912103	Bahia	BA	Ibicaraí	23095.5	Atlantic Forest	33.7838	93.0715	6.92848	0.427097	98.64	3.257	1	340	62	6	0.833333	0.103711	0	226.944	2320.15	2547.09	-2547.09	0	0	816.93	3.53719	23.12
2912202	Bahia	BA	Ibicoara	85089.6	Caatinga	15.5163	99.3512	0.648841	58.6622	49915.4	3.20549	0.0546432	3138	26	12	0.988035	0.0331791	25507.9	417.771	75.2388	493.01	25014.9	0	0	2744.46	3.22537	11.76
2912301	Bahia	BA	Ibicuí	113939	Atlantic Forest	12.2391	99.5182	0.481757	9.45003	10767.2	0.00189576	0.000200609	797	89	44	0.856989	0.0137013	24.0833	1772.75	6576.87	8349.62	-8325.54	0	0	0.72	0.000631919	18.05
2912400	Bahia	BA	Ibipeba	138354	Caatinga	11.8153	96.5585	3.44149	53.2417	73661.8	0	0	732	59	15	0.908189	0.0205825	50084.8	443.562	2630.86	3074.43	47010.3	0	0	0	0	20.48
2912509	Bahia	BA	Ibipitanga	95437.9	Caatinga	0.543478	97.8738	2.12619	11.1122	10605.2	0	0	1160	51	0	0.957886	0.0341076	1885.01	351.237	1163.58	1514.82	370.188	0	0	0	0	13.29
2912608	Bahia	BA	Ibiquera	98520.1	Caatinga	20.1626	99.9731	0.0268757	16.8888	16638.8	0	0	137	41	35	0.643192	0.00900314	4192.42	1124.65	3954.3	5078.96	-886.542	0	0	0	0	13.32
2912707	Bahia	BA	Ibirapitanga	47269.7	Atlantic Forest	20.3813	85.2883	14.7117	10.727	5070.6	0	0	204	14	19	0.860759	0.138883	434.614	440.443	1590.17	2030.61	-1596	0	0	0	0	11.93
2912806	Bahia	BA	Ibirapuã	77111.5	Atlantic Forest	5.26316	97.8466	2.15344	2.67696	2064.24	0	0	672	54	13	0.909337	0.0201937	0	1317.85	7748.51	9066.35	-9066.35	0	0	0	0	18.03
2912905	Bahia	BA	Ibirataia	31813.2	Atlantic Forest	10.083	91.1451	8.85495	7.82959	2490.84	0	0	1118	66	4	0.941077	0.0383777	0	168.843	1044.4	1213.24	-1213.24	0	0	0	0	17.09
2913002	Bahia	BA	Ibitiara	183401	Caatinga	0.539707	97.0508	2.9492	11.3138	20749.7	0	0	444	150	46	0.69375	0.0221961	5301.74	906.377	5349.89	6256.27	-954.527	0	0	0	0	11.77
2913101	Bahia	BA	Ibititá	62308.4	Caatinga	6.44846	94.0859	5.91412	0	0	0	1	1224	13	0	0.989491	0.0646839	901.394	107.067	2656.51	2763.58	-1862.18	0	0	0	0	15.4
2913200	Bahia	BA	Ibotirama	174010	Caatinga	11.0693	93.7759	6.22409	69.6304	121164	0	0	372	83	27	0.771784	0.0151007	46723.9	707.33	636.637	1343.97	45379.9	2027.07	1.16492	2027.07	1.16492	24.93
2913309	Bahia	BA	Ichu	13814.8	Caatinga	6.18238	94.5528	5.44724	34.7054	4794.48	0	0	1850	3	1	0.997843	0.0620262	793.242	61.1968	9.57517	70.772	722.47	0	0	0	0	28.4
2913408	Bahia	BA	Igaporã	83659.3	Caatinga	2.00243	98.0193	1.98067	47.6869	39894.5	0	0	664	90	6	0.873684	0.0388782	21888.9	367.546	127.922	495.468	21393.4	0	0	0	0	21.2
2913457	Bahia	BA	Igrapiúna	59147	Atlantic Forest	9.2059	98.8205	1.17954	18.4519	10913.8	6.48398	0.351399	384	30	16	0.893023	0.0754343	608.237	1430.15	673.247	2103.39	-1495.16	0	0	3749.58	6.33943	12.26
2913507	Bahia	BA	Iguaí	86023	Atlantic Forest	4.22265	96.4714	3.52861	15.8467	13631.8	57.6225	1	1433	41	12	0.964334	0.0535069	58.8643	892.462	545.103	1437.56	-1378.7	0	0	49679.9	57.7519	11.89
2913606	Bahia	BA	Ilhéus	158470	Atlantic Forest	24.3873	97.4573	2.5427	21.5665	34176.6	44.5819	1	382	99	76	0.685817	0.103674	13719.5	2196.36	8816.36	11012.7	2706.79	30657.9	19.3461	99597.6	62.8493	35.78
2913705	Bahia	BA	Inhambupe	122259	Caatinga	6.52451	99.565	0.434963	12.7082	15536.9	0	0	320	93	43	0.701754	0.0787546	3064.34	1235.11	3650.29	4885.4	-1821.05	0	0	0	0	15.86
2913804	Bahia	BA	Ipecaetá	36989.2	Caatinga	0.505992	97.6604	2.33961	33.847	12519.7	0	0	192	40	1	0.824034	0.149998	5136.8	84.8484	12.2989	97.1473	5039.65	0	0	0	0	8.22
2913903	Bahia	BA	Ipiaú	28045.6	Atlantic Forest	27.8505	99.816	0.183981	6.2795	1761.12	0	0	2538	12	0	0.995294	0.0611831	0.110302	214.138	978.411	1192.55	-1192.44	0	0	0	0	26.24
2914000	Bahia	BA	Ipirá	306028	Caatinga	2.85714	95.6355	4.36452	57.9767	177425	0	0	1061	127	73	0.841396	0.0423077	105265	1335.01	1370.02	2705.03	102560	0	0	0	0	11.6
2914109	Bahia	BA	Ipupiara	105576	Caatinga	0.398142	90.7807	9.21927	63.1401	66660.5	0	0	339	78	13	0.788372	0.0125898	53861	158.056	4.06126	162.117	53698.9	0	0	0	0	14.26
2914208	Bahia	BA	Irajuba	45905	Atlantic Forest	12.037	99.1626	0.837362	7.66269	3517.56	0	0	351	16	21	0.904639	0.0355697	0	513.375	2495.95	3009.33	-3009.33	0	0	0	0	13.44
2914307	Bahia	BA	Iramaia	170813	Caatinga	2.71416	99.9881	0.011862	62.6438	107004	0	0	508	74	51	0.802528	0.014934	70134.5	1060.88	434.044	1494.92	68639.5	0	0	0	0	14.84
2914406	Bahia	BA	Iraquara	99182.4	Caatinga	1.63043	95.3418	4.65823	24.3188	24120	55.4756	1	1046	23	6	0.973023	0.0634216	16861.9	387.677	2999.35	3387.03	13474.9	0	0	54854.9	55.3071	17.47
[truncated: 3,571 more rows]

## Sheet: ii Biodiversity
CD_GEOCMU	State	UF	Municipality	Domain	Amphibian_cons	Amphibian_rest	Bird_cons	Bird_rest	Mammal_cons	Mammal_rest	Vertebrate_cons	Vertebrate_rest
1100015	Rondônia	RO	Alta Floresta D'Oeste	Amazon	1.68774e-05	7.53524e-06	7.11283e-05	2.44159e-05	2.48149e-05	9.60011e-06	3.76069e-05	1.38504e-05
1100023	Rondônia	RO	Ariquemes	Amazon	1.01592e-05	2.10724e-05	3.6039e-05	7.44009e-05	1.5703e-05	3.25318e-05	2.06338e-05	4.26684e-05
1100031	Rondônia	RO	Cabixi	Amazon	6.02075e-06	1.34421e-05	3.78597e-05	7.36818e-05	9.52917e-06	2.17359e-05	1.78032e-05	3.62866e-05
1100049	Rondônia	RO	Cacoal	Amazon	9.75619e-06	1.63809e-05	3.58597e-05	6.0171e-05	1.28888e-05	2.21625e-05	1.95016e-05	3.29048e-05
1100056	Rondônia	RO	Cerejeiras	Amazon	1.5915e-05	5.85784e-06	6.86626e-05	2.59208e-05	2.70713e-05	9.31907e-06	3.72163e-05	1.36992e-05
1100064	Rondônia	RO	Colorado do Oeste	Amazon	4.47897e-06	1.59204e-05	2.03224e-05	7.37937e-05	7.35028e-06	2.63903e-05	1.07172e-05	3.87015e-05
1100072	Rondônia	RO	Corumbiara	Amazon	7.4263e-06	1.49805e-05	2.85724e-05	5.81973e-05	1.10769e-05	2.25573e-05	1.56919e-05	3.19117e-05
1100080	Rondônia	RO	Costa Marques	Amazon	3.97062e-05	1.83136e-05	5.93418e-05	2.55094e-05	2.75545e-05	1.26088e-05	4.22008e-05	1.88106e-05
1100098	Rondônia	RO	Espigão D'Oeste	Amazon	0.000105116	0.000132822	5.35941e-05	4.1372e-05	2.2017e-05	1.70173e-05	6.02423e-05	6.37371e-05
1100106	Rondônia	RO	Guajará-Mirim	Amazon	6.14979e-05	2.78921e-06	7.91807e-05	6.28179e-06	3.67899e-05	2.47898e-06	5.91562e-05	3.84999e-06
1100114	Rondônia	RO	Jaru	Amazon	4.08214e-06	2.59958e-05	1.21825e-05	8.55441e-05	4.79213e-06	3.27208e-05	7.01894e-06	4.80869e-05
1100122	Rondônia	RO	Ji-Paraná	Amazon	2.11625e-05	3.72099e-05	7.87602e-05	3.60881e-05	2.17132e-05	1.19474e-05	4.05453e-05	2.84151e-05
1100130	Rondônia	RO	Machadinho D'Oeste	Amazon	1.86119e-05	8.66462e-06	8.54305e-05	3.87712e-05	3.44224e-05	1.42296e-05	4.61549e-05	2.05551e-05
1100148	Rondônia	RO	Nova Brasilândia D'Oeste	Amazon	7.26357e-06	1.88012e-05	2.28996e-05	5.89583e-05	8.72675e-06	2.26591e-05	1.29633e-05	3.34729e-05
1100155	Rondônia	RO	Ouro Preto do Oeste	Amazon	3.799e-06	2.44255e-05	1.43612e-05	8.58362e-05	4.98674e-06	2.97463e-05	7.71565e-06	4.66693e-05
1100189	Rondônia	RO	Pimenta Bueno	Amazon	2.18331e-05	9.88263e-06	6.08988e-05	3.3051e-05	2.4199e-05	1.26414e-05	3.56437e-05	1.8525e-05
1100205	Rondônia	RO	Porto Velho	Amazon	2.60452e-05	7.69683e-06	9.41889e-05	2.67262e-05	3.56252e-05	1.04524e-05	5.19531e-05	1.49585e-05
1100254	Rondônia	RO	Presidente Médici	Amazon	3.01226e-06	2.38348e-05	1.05413e-05	8.3544e-05	3.89445e-06	3.09308e-05	5.81599e-06	4.61032e-05
[truncated: 5,552 more rows]

## Sheet: iii Crops - total
CD_GEOCMU	State	UF	Municipality	Domain	Rice_ha	Sugarcane_ha	Cassava_ha	Maize_ha	Soybean_ha	Sorghum_ha	Wheat_ha	SevenCrops_ha	Rice_t	Sugarcane_t	Cassava_t	Maize_t	Soybean_t	Sorghum_t	Wheat_t	Rice_GJ	Sugarcane_GJ	Cassava_GJ	Maize_GJ	Soybean_GJ	Sorghum_GJ	Wheat_GJ	SevenCrops_GJ	SevenCrops_PJ	Addpot_rice_GJ	Addpot_sugarcane_GJ	Addpot_cassava_GJ	Addpot_maize_GJ	Addpot_soybean_GJ	Addpot_sorghum_GJ	Addpot_wheat_GJ	Addpot_sevencrops_GJ	Addpot_sevencrops_PJ
[truncated: 5,570 more rows]

[truncated: 7 more sheets: iv Crops - as food, v Pasture - total, vi Pasture - as food, vii Crops+Pasture - total, viii Crops+Pasture - as food, ix Crops on Pasture, x Quadrants and constraints]
